# Supplementary material for: Identification of a novel metabolic engineering target for carotenoid production in Saccharomyces cerevisiae via ethanol-induced adaptive laboratory evolution
Source: Bioresour Bioprocess. 2021 Jun 11;8(1):47. doi: 10.1186/s40643-021-00402-5 (PMC10992865; doi:10.1186/s40643-021-00402-5)
Supplement: Supplementary file 2 — Additional file 2: Full mutation lists of SNPs and INDEL. [file 40643_2021_402_MOESM2_ESM.xls]

## Sheet: full mutation lists
SNP/InDel ID	Chr	Pos	Type	Reference Genotype	Alt	M3 Genotype	M3 Allele Depth	Ald6 Genotype	Ald6 Allele Depth	Annotation
chr4_374457	chr4	374457	SNP	T	G	T/T	40,0	T/G	58,17	G|missense_variant|MODERATE|MTF2|YDL044C|transcript|YDL044C_mRNA|protein_coding|1/1|c.833A>C|p.Lys278Thr|833/1323|833/1323|278/440||;G|upstream_gene_variant|MODIFIER|YDL045C_mRNA|YDL045C|transcript|YDL045C_mRNA|protein_coding||c.-849A>C|||||849|;G|upstream_gene_variant|MODIFIER|YDL041W_mRNA|YDL041W|transcript|YDL041W_mRNA|protein_coding||c.-3645T>G|||||3645|;G|downstream_gene_variant|MODIFIER|YDL…
chr7_973358	chr7	973358	SNP	A	T	T/T	0,54	A/A	52,0	T|stop_gained|HIGH|YGR240C_mRNA|YGR240C|transcript|YGR240C_mRNA|protein_coding|1/1|c.377T>A|p.Leu126*|377/2964|377/2964|126/987||;T|upstream_gene_variant|MODIFIER|YGR238C_mRNA|YGR238C|transcript|YGR238C_mRNA|protein_coding||c.-4671T>A|||||4671|;T|upstream_gene_variant|MODIFIER|YGR239C_mRNA|YGR239C|transcript|YGR239C_mRNA|protein_coding||c.-3305T>A|||||3305|;T|upstream_gene_variant|MODIFIER|YGR242…
chr8_1910	chr8	1910	SNP	G	C	G/C	57,10	G/G	61,0	C|upstream_gene_variant|MODIFIER|YHL048W_mRNA|YHL048W|transcript|YHL048W_mRNA|protein_coding||c.-4491G>C|||||4491|;C|downstream_gene_variant|MODIFIER|YHL050W-A_mRNA|YHL050W-A|transcript|YHL050W-A_mRNA|protein_coding||c.*617G>C|||||617|;C|downstream_gene_variant|MODIFIER|YHL049C_mRNA|YHL049C|transcript|YHL049C_mRNA|protein_coding||c.*1816C>G|||||1816|;C|downstream_gene_variant|MODIFIER|YHL048C-A_m…
chr8_1912	chr8	1912	SNP	C	T	C/T	58,8	C/C	62,0	T|upstream_gene_variant|MODIFIER|YHL048W_mRNA|YHL048W|transcript|YHL048W_mRNA|protein_coding||c.-4489C>T|||||4489|;T|downstream_gene_variant|MODIFIER|YHL050W-A_mRNA|YHL050W-A|transcript|YHL050W-A_mRNA|protein_coding||c.*619C>T|||||619|;T|downstream_gene_variant|MODIFIER|YHL049C_mRNA|YHL049C|transcript|YHL049C_mRNA|protein_coding||c.*1814G>A|||||1814|;T|downstream_gene_variant|MODIFIER|YHL048C-A_m…
chr8_1913	chr8	1913	SNP	G	T	G/T	59,8	G/G	62,0	T|upstream_gene_variant|MODIFIER|YHL048W_mRNA|YHL048W|transcript|YHL048W_mRNA|protein_coding||c.-4488G>T|||||4488|;T|downstream_gene_variant|MODIFIER|YHL050W-A_mRNA|YHL050W-A|transcript|YHL050W-A_mRNA|protein_coding||c.*620G>T|||||620|;T|downstream_gene_variant|MODIFIER|YHL049C_mRNA|YHL049C|transcript|YHL049C_mRNA|protein_coding||c.*1813C>A|||||1813|;T|downstream_gene_variant|MODIFIER|YHL048C-A_m…
chr8_562486	chr8	562486	SNP	T	G	T/T	28,0	T/G	6,6	G|upstream_gene_variant|MODIFIER|YHR219C-A_mRNA|YHR219C-A|transcript|YHR219C-A_mRNA|protein_coding||c.-805A>C|||||805|;G|downstream_gene_variant|MODIFIER|YHR218W_mRNA|YHR218W|transcript|YHR218W_mRNA|protein_coding||c.*2562T>G|||||2562|;G|downstream_gene_variant|MODIFIER|YHR218W-A_mRNA|YHR218W-A|transcript|YHR218W-A_mRNA|protein_coding||c.*2237T>G|||||2237|;G|downstream_gene_variant|MODIFIER|YHR21…
chr12_585943	chr12	585943	SNP	G	T	G/T	11,6	G/G	60,0	T|upstream_gene_variant|MODIFIER|YLR222C_mRNA|YLR222C|transcript|YLR222C_mRNA|protein_coding||c.-4172C>A|||||4172|;T|upstream_gene_variant|MODIFIER|YLR222C-A_mRNA|YLR222C-A|transcript|YLR222C-A_mRNA|protein_coding||c.-3707C>A|||||3707|;T|upstream_gene_variant|MODIFIER|YLR223C_mRNA|YLR223C|transcript|YLR223C_mRNA|protein_coding||c.-453C>A|||||453|;T|upstream_gene_variant|MODIFIER|YLR224W_mRNA|YLR2…
chr13_908611	chr13	908611	SNP	G	A	G/G	64,0	G/A	83,19	A|synonymous_variant|LOW|YMR317W_mRNA|YMR317W|transcript|YMR317W_mRNA|protein_coding|1/1|c.1248G>A|p.Val416Val|1248/3423|1248/3423|416/1140||;A|upstream_gene_variant|MODIFIER|YMR316C-A_mRNA|YMR316C-A|transcript|YMR316C-A_mRNA|protein_coding||c.-2638C>T|||||2638|;A|upstream_gene_variant|MODIFIER|YMR316C-B_mRNA|YMR316C-B|transcript|YMR316C-B_mRNA|protein_coding||c.-982C>T|||||982|;A|downstream_gene…
chr13_908617	chr13	908617	SNP	G	A	G/G	56,0	G/A	80,10	A|synonymous_variant|LOW|YMR317W_mRNA|YMR317W|transcript|YMR317W_mRNA|protein_coding|1/1|c.1254G>A|p.Ser418Ser|1254/3423|1254/3423|418/1140||;A|upstream_gene_variant|MODIFIER|YMR316C-A_mRNA|YMR316C-A|transcript|YMR316C-A_mRNA|protein_coding||c.-2644C>T|||||2644|;A|upstream_gene_variant|MODIFIER|YMR316C-B_mRNA|YMR316C-B|transcript|YMR316C-B_mRNA|protein_coding||c.-988C>T|||||988|;A|downstream_gene…
chr14_357045	chr14	357045	SNP	C	A	C/A	17,6	C/C	43,0	A|stop_gained|HIGH|YNL143C_mRNA|YNL143C|transcript|YNL143C_mRNA|protein_coding|1/1|c.142G>T|p.Glu48*|142/393|142/393|48/130||;A|upstream_gene_variant|MODIFIER|YNL144C_mRNA|YNL144C|transcript|YNL144C_mRNA|protein_coding||c.-2003G>T|||||2003|;A|upstream_gene_variant|MODIFIER|YNL142W_mRNA|YNL142W|transcript|YNL142W_mRNA|protein_coding||c.-408C>A|||||408|;A|upstream_gene_variant|MODIFIER|YNL141W_mRNA…
chr14_357046	chr14	357046	SNP	C	A	C/A	19,6	C/C	43,0	A|synonymous_variant|LOW|YNL143C_mRNA|YNL143C|transcript|YNL143C_mRNA|protein_coding|1/1|c.141G>T|p.Ser47Ser|141/393|141/393|47/130||;A|upstream_gene_variant|MODIFIER|YNL144C_mRNA|YNL144C|transcript|YNL144C_mRNA|protein_coding||c.-2004G>T|||||2004|;A|upstream_gene_variant|MODIFIER|YNL142W_mRNA|YNL142W|transcript|YNL142W_mRNA|protein_coding||c.-407C>A|||||407|;A|upstream_gene_variant|MODIFIER|YNL1…
chr14_357052	chr14	357052	SNP	C	A	C/A	25,5	C/C	46,0	A|missense_variant|MODERATE|YNL143C_mRNA|YNL143C|transcript|YNL143C_mRNA|protein_coding|1/1|c.135G>T|p.Leu45Phe|135/393|135/393|45/130||;A|upstream_gene_variant|MODIFIER|YNL144C_mRNA|YNL144C|transcript|YNL144C_mRNA|protein_coding||c.-2010G>T|||||2010|;A|upstream_gene_variant|MODIFIER|YNL142W_mRNA|YNL142W|transcript|YNL142W_mRNA|protein_coding||c.-401C>A|||||401|;A|upstream_gene_variant|MODIFIER|Y…
chr15_319136	chr15	319136	SNP	C	T	C/C	39,0	T/T	0,81	T|synonymous_variant|LOW|SIN3|YOL004W|transcript|YOL004W_mRNA|protein_coding|1/1|c.2199C>T|p.Ile733Ile|2199/4611|2199/4611|733/1536||;T|upstream_gene_variant|MODIFIER|TOP1|YOL006C|transcript|YOL006C_mRNA|protein_coding||c.-3749G>A|||||3749|;T|upstream_gene_variant|MODIFIER|RPB11|YOL005C|transcript|YOL005C_mRNA|protein_coding||c.-2961G>A|||||2961|;T|downstream_gene_variant|MODIFIER|YOL003C_mRNA|YO…
chr16_939178	chr16	939178	SNP	G	T	G/G	34,4	G/T	26,6	T|upstream_gene_variant|MODIFIER|YPR197C_mRNA|YPR197C|transcript|YPR197C_mRNA|protein_coding||c.-4717C>A|||||4717|;T|upstream_gene_variant|MODIFIER|ARR1|YPR199C|transcript|YPR199C_mRNA|protein_coding||c.-146C>A|||||146|;T|upstream_gene_variant|MODIFIER|ARR3|YPR201W|transcript|YPR201W_mRNA|protein_coding||c.-744G>T|||||744|;T|upstream_gene_variant|MODIFIER|YPR202W_mRNA|YPR202W|transcript|YPR202W_m…
chr1_110695	chr1	110695	INDEL	AAG	A	AAG/A	45,11	AAG/AAG	56,6	A|upstream_gene_variant|MODIFIER|LTE1|YAL024C|transcript|YAL024C_mRNA|protein_coding||c.-4825_-4824delCT|||||4824|;A|upstream_gene_variant|MODIFIER|PMT2|YAL023C|transcript|YAL023C_mRNA|protein_coding||c.-2146_-2145delCT|||||2145|;A|upstream_gene_variant|MODIFIER|YAL022C_mRNA|YAL022C|transcript|YAL022C_mRNA|protein_coding||c.-267_-266delCT|||||266|;A|upstream_gene_variant|MODIFIER|YAL019W-A_mRNA|Y…
chr2_300033	chr2	300033	INDEL	G	GA	G/G	12,0	G/GA	2,7	GA|upstream_gene_variant|MODIFIER|YBR028C_mRNA|YBR028C|transcript|YBR028C_mRNA|protein_coding||c.-4032_-4031insT|||||4032|;GA|upstream_gene_variant|MODIFIER|CDS1|YBR029C|transcript|YBR029C_mRNA|protein_coding||c.-2292_-2291insT|||||2292|;GA|upstream_gene_variant|MODIFIER|RPL4A|YBR031W|transcript|YBR031W_mRNA|protein_coding||c.-133_-132insA|||||132|;GA|upstream_gene_variant|MODIFIER|YBR032W_mRNA|Y…
chr2_316949	chr2	316949	INDEL	CA	C	CA/CA	25,4	CA/C	18,8	C|upstream_gene_variant|MODIFIER|YBR040W_mRNA|YBR040W|transcript|YBR040W_mRNA|protein_coding||c.-18delA|||||18|;C|upstream_gene_variant|MODIFIER|YBR041W_mRNA|YBR041W|transcript|YBR041W_mRNA|protein_coding||c.-1316delA|||||1316|;C|downstream_gene_variant|MODIFIER|YBR038W_mRNA|YBR038W|transcript|YBR038W_mRNA|protein_coding||c.*2161delA|||||2161|;C|downstream_gene_variant|MODIFIER|YBR039W_mRNA|YBR03…
chr2_576030	chr2	576030	INDEL	TA	T	TA/TA	30,3	TA/T	27,7	T|upstream_gene_variant|MODIFIER|YBR166C_mRNA|YBR166C|transcript|YBR166C_mRNA|protein_coding||c.-4831delT|||||4831|;T|upstream_gene_variant|MODIFIER|POP7|YBR167C|transcript|YBR167C_mRNA|protein_coding||c.-4141delT|||||4141|;T|upstream_gene_variant|MODIFIER|YBR169C_mRNA|YBR169C|transcript|YBR169C_mRNA|protein_coding||c.-35delT|||||35|;T|upstream_gene_variant|MODIFIER|SEC66|YBR171W|transcript|YBR17…
chr2_628558	chr2	628558	INDEL	G	GT	G/G	30,5	G/GT	43,15	GT|upstream_gene_variant|MODIFIER|YBR201C-A_mRNA|YBR201C-A|transcript|YBR201C-A_mRNA|protein_coding||c.-3863_-3862insA|||||3863|;GT|upstream_gene_variant|MODIFIER|YBR203W_mRNA|YBR203W|transcript|YBR203W_mRNA|protein_coding||c.-610_-609insT|||||609|;GT|downstream_gene_variant|MODIFIER|YBR201W_mRNA|YBR201W|transcript|YBR201W_mRNA|protein_coding||c.*4347_*4348insT|||||4348|;GT|downstream_gene_varian…
chr2_702006	chr2	702006	INDEL	C	CAT	C/CAT	7,4	C/C	34,0	CAT|upstream_gene_variant|MODIFIER|YBR238C_mRNA|YBR238C|transcript|YBR238C_mRNA|protein_coding||c.-4705_-4704insAT|||||4705|;CAT|upstream_gene_variant|MODIFIER|YBR239C_mRNA|YBR239C|transcript|YBR239C_mRNA|protein_coding||c.-2064_-2063insAT|||||2064|;CAT|upstream_gene_variant|MODIFIER|THI2|YBR240C|transcript|YBR240C_mRNA|protein_coding||c.-165_-164insAT|||||165|;CAT|upstream_gene_variant|MODIFIER|…
chr3_8575	chr3	8575	INDEL	CA	C	CA/CA	15,0	CA/C	15,5	C|upstream_gene_variant|MODIFIER|YCL073C_mRNA|YCL073C|transcript|YCL073C_mRNA|protein_coding||c.-250delT|||||250|;C|upstream_gene_variant|MODIFIER|YCL069W_mRNA|YCL069W|transcript|YCL069W_mRNA|protein_coding||c.-1130delA|||||1130|;C|upstream_gene_variant|MODIFIER|HMLALPHA1|YCL066W|transcript|YCL066W_mRNA|protein_coding||c.-4706delA|||||4706|;C|downstream_gene_variant|MODIFIER|YCL074W|YCL074W|trans…
chr3_292572	chr3	292572	INDEL	AAT	A	AAT/A	14,2	AAT/AAT	32,0	A|upstream_gene_variant|MODIFIER|YCR095C_mRNA|YCR095C|transcript|YCR095C_mRNA|protein_coding||c.-3316_-3315delAT|||||3315|;A|upstream_gene_variant|MODIFIER|HMRA1|YCR097W|transcript|YCR097W_mRNA|protein_coding||c.-1262_-1261delAT|||||1262|;A|upstream_gene_variant|MODIFIER|YCR097W-A_mRNA|YCR097W-A|transcript|YCR097W-A_mRNA|protein_coding||c.-1866_-1865delAT|||||1866|;A|upstream_gene_variant|MODIFIE…
chr4_43856	chr4	43856	INDEL	CT	C	CT/C	11,4	CT/CT	9,1	C|upstream_gene_variant|MODIFIER|YDL231C_mRNA|YDL231C|transcript|YDL231C_mRNA|protein_coding||c.-1613delA|||||1613|;C|upstream_gene_variant|MODIFIER|SSB1|YDL229W|transcript|YDL229W_mRNA|protein_coding||c.-208delT|||||208|;C|downstream_gene_variant|MODIFIER|YDL230W_mRNA|YDL230W|transcript|YDL230W_mRNA|protein_coding||c.*150delT|||||150|;C|downstream_gene_variant|MODIFIER|YDL228C_mRNA|YDL228C|trans…
chr4_123792	chr4	123792	INDEL	TA	T	TA/TA	34,5	TA/T	35,13	T|upstream_gene_variant|MODIFIER|YDL190C_mRNA|YDL190C|transcript|YDL190C_mRNA|protein_coding||c.-2201delT|||||2201|;T|upstream_gene_variant|MODIFIER|YDL186W_mRNA|YDL186W|transcript|YDL186W_mRNA|protein_coding||c.-1823delA|||||1823|;T|upstream_gene_variant|MODIFIER|VMA1|YDL185W|transcript|YDL185W_mRNA|protein_coding||c.-2994delA|||||2994|;T|downstream_gene_variant|MODIFIER|YDL189W_mRNA|YDL189W|tra…
chr4_135456	chr4	135456	INDEL	CT	C	CT/CT	15,1	CT/C	15,7	C|upstream_gene_variant|MODIFIER|RPL41A|YDL184C|transcript|YDL184C_mRNA|protein_coding||c.-4973delA|||||4973|;C|upstream_gene_variant|MODIFIER|YDL183C_mRNA|YDL183C|transcript|YDL183C_mRNA|protein_coding||c.-3624delA|||||3624|;C|upstream_gene_variant|MODIFIER|YDL180W_mRNA|YDL180W|transcript|YDL180W_mRNA|protein_coding||c.-439delT|||||439|;C|upstream_gene_variant|MODIFIER|YDL179W_mRNA|YDL179W|trans…
chr4_344004	chr4	344004	INDEL	G	GTA	G/GTA	10,26	GTA/GTA	2,28	GTA|upstream_gene_variant|MODIFIER|YDL063C_mRNA|YDL063C|transcript|YDL063C_mRNA|protein_coding||c.-3871_-3870insTA|||||3871|;GTA|upstream_gene_variant|MODIFIER|RPS29B|YDL061C|transcript|YDL061C_mRNA|protein_coding||c.-3207_-3206insTA|||||3207|;GTA|upstream_gene_variant|MODIFIER|USO1|YDL058W|transcript|YDL058W_mRNA|protein_coding||c.-1661_-1660insTA|||||1660|;GTA|downstream_gene_variant|MODIFIER|Y…
chr4_370968	chr4	370968	INDEL	TTA	T	TTA/TTA	28,0	TTA/T	23,3	T|upstream_gene_variant|MODIFIER|YDL048C_mRNA|YDL048C|transcript|YDL048C_mRNA|protein_coding||c.-2759_-2758delTA|||||2758|;T|upstream_gene_variant|MODIFIER|YDL046W_mRNA|YDL046W|transcript|YDL046W_mRNA|protein_coding||c.-271_-270delTA|||||271|;T|upstream_gene_variant|MODIFIER|MRP10|YDL045W-A|transcript|YDL045W-A_mRNA|protein_coding||c.-1279_-1278delTA|||||1279|;T|downstream_gene_variant|MODIFIER|Y…
chr4_450188	chr4	450188	INDEL	GTA	G	GTA/G	30,4	GTA/GTA	34,3	G|upstream_gene_variant|MODIFIER|NHP10|YDL002C|transcript|YDL002C_mRNA|protein_coding||c.-2612_-2611delTA|||||2611|;G|upstream_gene_variant|MODIFIER|YRB1|YDR002W|transcript|YDR002W_mRNA|protein_coding||c.-2856_-2855delTA|||||2856|;G|upstream_gene_variant|MODIFIER|RCR2|YDR003W|transcript|YDR003W_mRNA|protein_coding||c.-3933_-3932delTA|||||3933|;G|upstream_gene_variant|MODIFIER|YDR003W-A_mRNA|YDR00…
chr4_542558	chr4	542558	INDEL	CA	C	CA/C	38,11	CA/CA	40,3	C|upstream_gene_variant|MODIFIER|ENA1|YDR040C|transcript|YDR040C_mRNA|protein_coding||c.-4092delT|||||4092|;C|upstream_gene_variant|MODIFIER|YDR042C_mRNA|YDR042C|transcript|YDR042C_mRNA|protein_coding||c.-1356delT|||||1356|;C|upstream_gene_variant|MODIFIER|snR47_snoRNA|snR47|transcript|snR47_snoRNA|pseudogene||n.-859delT|||||859|;C|upstream_gene_variant|MODIFIER|YDR044W_mRNA|YDR044W|transcript|YD…
chr4_548546	chr4	548546	INDEL	G	GT	G/GT	4,11	GT/GT	2,20	GT|upstream_gene_variant|MODIFIER|RPC11|YDR045C|transcript|YDR045C_mRNA|protein_coding||c.-237_-236insA|||||237|;GT|upstream_gene_variant|MODIFIER|HEM12|YDR047W|transcript|YDR047W_mRNA|protein_coding||c.-3314_-3313insT|||||3313|;GT|upstream_gene_variant|MODIFIER|YDR049W_mRNA|YDR049W|transcript|YDR049W_mRNA|protein_coding||c.-4708_-4707insT|||||4707|;GT|downstream_gene_variant|MODIFIER|YDR044W_mRN…
chr4_607042	chr4	607042	INDEL	G	GA	G/G	10,1	G/GA	19,3	GA|upstream_gene_variant|MODIFIER|YDR078C_mRNA|YDR078C|transcript|YDR078C_mRNA|protein_coding||c.-4174_-4173insT|||||4174|;GA|upstream_gene_variant|MODIFIER|YDR079C-A_mRNA|YDR079C-A|transcript|YDR079C-A_mRNA|protein_coding||c.-3232_-3231insT|||||3232|;GA|upstream_gene_variant|MODIFIER|YDR082W_mRNA|YDR082W|transcript|YDR082W_mRNA|protein_coding||c.-3399_-3398insA|||||3398|;GA|downstream_gene_varia…
chr4_688062	chr4	688062	INDEL	C	CTT	C/CTT	2,7	CTT/CTT	1,14	CTT|upstream_gene_variant|MODIFIER|YDR116C_mRNA|YDR116C|transcript|YDR116C_mRNA|protein_coding||c.-4482_-4481insAA|||||4482|;CTT|upstream_gene_variant|MODIFIER|TMA64|YDR117C|transcript|YDR117C_mRNA|protein_coding||c.-2420_-2419insAA|||||2420|;CTT|upstream_gene_variant|MODIFIER|YDR119W_mRNA|YDR119W|transcript|YDR119W_mRNA|protein_coding||c.-165_-164insTT|||||164|;CTT|upstream_gene_variant|MODIFIER…
chr4_778757	chr4	778757	INDEL	G	GTAT	G/G	30,0	GTAT/GTAT	0,16	GTAT|upstream_gene_variant|MODIFIER|YDR161W_mRNA|YDR161W|transcript|YDR161W_mRNA|protein_coding||c.-286_-285insTAT|||||285|;GTAT|upstream_gene_variant|MODIFIER|YDR163W_mRNA|YDR163W|transcript|YDR163W_mRNA|protein_coding||c.-2666_-2665insTAT|||||2665|;GTAT|downstream_gene_variant|MODIFIER|SAC3|YDR159W|transcript|YDR159W_mRNA|protein_coding||c.*2975_*2976insTAT|||||2976|;GTAT|downstream_gene_varian…
chr4_810472	chr4	810472	INDEL	T	TTA	T/T	30,3	T/TTA	27,8	TTA|upstream_gene_variant|MODIFIER|HMO1|YDR174W|transcript|YDR174W_mRNA|protein_coding||c.-1638_-1637insTA|||||1637|;TTA|upstream_gene_variant|MODIFIER|NGG1|YDR176W|transcript|YDR176W_mRNA|protein_coding||c.-3980_-3979insTA|||||3979|;TTA|downstream_gene_variant|MODIFIER|YDR171W_mRNA|YDR171W|transcript|YDR171W_mRNA|protein_coding||c.*2724_*2725insTA|||||2725|;TTA|downstream_gene_variant|MODIFIER|S…
chr4_921813	chr4	921813	INDEL	CAAA	C	CAAA/CAAA	13,0	CAAA/C	22,6	C|upstream_gene_variant|MODIFIER|YDR229W_mRNA|YDR229W|transcript|YDR229W_mRNA|protein_coding||c.-2971_-2969delAAA|||||2971|;C|upstream_gene_variant|MODIFIER|YDR230W_mRNA|YDR230W|transcript|YDR230W_mRNA|protein_coding||c.-4409_-4407delAAA|||||4409|;C|downstream_gene_variant|MODIFIER|ADK1|YDR226W|transcript|YDR226W_mRNA|protein_coding||c.*4660_*4662delAAA|||||4660|;C|downstream_gene_variant|MODIFIE…
chr4_955986	chr4	955986	INDEL	G	GA	G/GA	20,4	G/G	21,4	GA|upstream_gene_variant|MODIFIER|YDR247W_mRNA|YDR247W|transcript|YDR247W_mRNA|protein_coding||c.-27_-26insA|||||26|;GA|upstream_gene_variant|MODIFIER|YDR251W_mRNA|YDR251W|transcript|YDR251W_mRNA|protein_coding||c.-4628_-4627insA|||||4627|;GA|downstream_gene_variant|MODIFIER|PEX5|YDR244W|transcript|YDR244W_mRNA|protein_coding||c.*3585_*3586insA|||||3586|;GA|downstream_gene_variant|MODIFIER|MNN10|…
chr4_1254534	chr4	1254534	INDEL	A	AT	A/AT	36,11	A/A	47,4	AT|upstream_gene_variant|MODIFIER|YDR387C_mRNA|YDR387C|transcript|YDR387C_mRNA|protein_coding||c.-4714_-4713insA|||||4714|;AT|upstream_gene_variant|MODIFIER|YDR392W_mRNA|YDR392W|transcript|YDR392W_mRNA|protein_coding||c.-4162_-4161insT|||||4161|;AT|downstream_gene_variant|MODIFIER|YDR388W_mRNA|YDR388W|transcript|YDR388W_mRNA|protein_coding||c.*2900_*2901insT|||||2901|;AT|downstream_gene_variant|M…
chr4_1466418	chr4	1466418	INDEL	GTT	G	GTT/G	23,8	GTT/GTT	33,1	G|upstream_gene_variant|MODIFIER|YDR506C_mRNA|YDR506C|transcript|YDR506C_mRNA|protein_coding||c.-4866_-4865delAA|||||4865|;G|upstream_gene_variant|MODIFIER|tL(CAA)D_tRNA|tL(CAA)D|transcript|tL(CAA)D_tRNA|pseudogene||n.-4591_-4590delAA|||||4590|;G|upstream_gene_variant|MODIFIER|GIN4|YDR507C|transcript|YDR507C_mRNA|protein_coding||c.-634_-633delAA|||||633|;G|upstream_gene_variant|MODIFIER|YDR509W_m…
chr4_1522515	chr4	1522515	INDEL	CT	C	CT/C	37,11	CT/CT	55,8	C|upstream_gene_variant|MODIFIER|YDR540C_mRNA|YDR540C|transcript|YDR540C_mRNA|protein_coding||c.-4841delA|||||4841|;C|upstream_gene_variant|MODIFIER|YDR541C_mRNA|YDR541C|transcript|YDR541C_mRNA|protein_coding||c.-1818delA|||||1818|;C|upstream_gene_variant|MODIFIER|YDR542W_mRNA|YDR542W|transcript|YDR542W_mRNA|protein_coding||c.-733delT|||||733|;C|upstream_gene_variant|MODIFIER|YRF1-1|YDR545W|trans…
chr5_59372	chr5	59372	INDEL	CT	C	CT/CT	15,1	CT/C	14,5	C|upstream_gene_variant|MODIFIER|MAK10|YEL053C|transcript|YEL053C_mRNA|protein_coding||c.-3271delA|||||3271|;C|upstream_gene_variant|MODIFIER|YEL050W-A_mRNA|YEL050W-A|transcript|YEL050W-A_mRNA|protein_coding||c.-176delT|||||176|;C|upstream_gene_variant|MODIFIER|snR67_snoRNA|snR67|transcript|snR67_snoRNA|pseudogene||n.-1979delT|||||1979|;C|upstream_gene_variant|MODIFIER|snR53_snoRNA|snR53|transcri…
chr5_122728	chr5	122728	INDEL	GA	G	GA/GA	19,0	GA/G	25,12	G|upstream_gene_variant|MODIFIER|RPR1_ncRNA|RPR1|transcript|RPR1_ncRNA|pseudogene||n.-4694delT|||||4694|;G|upstream_gene_variant|MODIFIER|YEL020C_mRNA|YEL020C|transcript|YEL020C_mRNA|protein_coding||c.-2430delT|||||2430|;G|upstream_gene_variant|MODIFIER|MMS21|YEL019C|transcript|YEL019C_mRNA|protein_coding||c.-1428delT|||||1428|;G|upstream_gene_variant|MODIFIER|YEL018C-A_mRNA|YEL018C-A|transcript|…
chr5_272558	chr5	272558	INDEL	GT	G	G/G	6,44	GT/G	8,51	G|upstream_gene_variant|MODIFIER|FCY2|YER056C|transcript|YER056C_mRNA|protein_coding||c.-4446delA|||||4446|;G|upstream_gene_variant|MODIFIER|RPL34A|YER056C-A|transcript|YER056C-A_mRNA|protein_coding||c.-2374delA|||||2374|;G|upstream_gene_variant|MODIFIER|HMF1|YER057C|transcript|YER057C_mRNA|protein_coding||c.-1433delA|||||1433|;G|upstream_gene_variant|MODIFIER|YER059W_mRNA|YER059W|transcript|YER0…
chr5_284384	chr5	284384	INDEL	AAT	A	AAT/AAT	17,0	AAT/A	6,6	A|upstream_gene_variant|MODIFIER|YER061C_mRNA|YER061C|transcript|YER061C_mRNA|protein_coding||c.-4760_-4759delAT|||||4759|;A|upstream_gene_variant|MODIFIER|HOR2|YER062C|transcript|YER062C_mRNA|protein_coding||c.-3704_-3703delAT|||||3703|;A|upstream_gene_variant|MODIFIER|YER064C_mRNA|YER064C|transcript|YER064C_mRNA|protein_coding||c.-164_-163delAT|||||163|;A|downstream_gene_variant|MODIFIER|YER063…
chr6_8304	chr6	8304	INDEL	TA	T	TA/TA	32,4	TA/T	41,16	T|upstream_gene_variant|MODIFIER|YFL065C_mRNA|YFL065C|transcript|YFL065C_mRNA|protein_coding||c.-4967delT|||||4967|;T|upstream_gene_variant|MODIFIER|YFL064C_mRNA|YFL064C|transcript|YFL064C_mRNA|protein_coding||c.-4459delT|||||4459|;T|upstream_gene_variant|MODIFIER|YFL061W_mRNA|YFL061W|transcript|YFL061W_mRNA|protein_coding||c.-1240delA|||||1240|;T|upstream_gene_variant|MODIFIER|YFL059W_mRNA|YFL05…
chr6_57967	chr6	57967	INDEL	TA	T	TA/T	14,6	TA/TA	43,0	T|upstream_gene_variant|MODIFIER|ACT1|YFL039C|transcript|YFL039C_mRNA|protein_coding||c.-3272delT|||||3272|;T|upstream_gene_variant|MODIFIER|YPT1|YFL038C|transcript|YFL038C_mRNA|protein_coding||c.-1982delT|||||1982|;T|upstream_gene_variant|MODIFIER|YFL036W_mRNA|YFL036W|transcript|YFL036W_mRNA|protein_coding||c.-814delA|||||814|;T|downstream_gene_variant|MODIFIER|YFL040W_mRNA|YFL040W|transcript|YF…
chr6_58005	chr6	58005	INDEL	GAT	G	GAT/GAT	13,1	GAT/G	18,5	G|upstream_gene_variant|MODIFIER|ACT1|YFL039C|transcript|YFL039C_mRNA|protein_coding||c.-3311_-3310delAT|||||3310|;G|upstream_gene_variant|MODIFIER|YPT1|YFL038C|transcript|YFL038C_mRNA|protein_coding||c.-2021_-2020delAT|||||2020|;G|upstream_gene_variant|MODIFIER|YFL036W_mRNA|YFL036W|transcript|YFL036W_mRNA|protein_coding||c.-776_-775delAT|||||776|;G|downstream_gene_variant|MODIFIER|TUB2|YFL037W|t…
chr6_78010	chr6	78010	INDEL	CAT	C	CAT/C	30,7	CAT/CAT	34,3	C|upstream_gene_variant|MODIFIER|RIM15|YFL033C|transcript|YFL033C_mRNA|protein_coding||c.-3585_-3584delAT|||||3584|;C|upstream_gene_variant|MODIFIER|YFL031C-A|YFL031C-A|transcript|YFL031C-A_mRNA|protein_coding||c.-1897_-1896delAT|||||1896|;C|upstream_gene_variant|MODIFIER|YFL026W_mRNA|YFL026W|transcript|YFL026W_mRNA|protein_coding||c.-4569_-4568delAT|||||4569|;C|downstream_gene_variant|MODIFIER|Y…
chr6_99153	chr6	99153	INDEL	CA	C	CA/C	25,9	CA/CA	41,4	C|upstream_gene_variant|MODIFIER|FRS2|YFL022C|transcript|YFL022C_mRNA|protein_coding||c.-4144delT|||||4144|;C|upstream_gene_variant|MODIFIER|YFL021C-A_mRNA|YFL021C-A|transcript|YFL021C-A_mRNA|protein_coding||c.-2539delT|||||2539|;C|upstream_gene_variant|MODIFIER|tP(UGG)F_tRNA|tP(UGG)F|transcript|tP(UGG)F_tRNA|pseudogene||n.-2222delA|||||2222|;C|upstream_gene_variant|MODIFIER|SMX2|YFL017W-A|transc…
chr6_103935	chr6	103935	INDEL	TTA	T	TTA/T	38,5	TTA/TTA	76,0	T|upstream_gene_variant|MODIFIER|YFL020C_mRNA|YFL020C|transcript|YFL020C_mRNA|protein_coding||c.-4338_-4337delTA|||||4337|;T|upstream_gene_variant|MODIFIER|YFL019C_mRNA|YFL019C|transcript|YFL019C_mRNA|protein_coding||c.-3332_-3331delTA|||||3331|;T|upstream_gene_variant|MODIFIER|LPD1|YFL018C|transcript|YFL018C_mRNA|protein_coding||c.-810_-809delTA|||||809|;T|upstream_gene_variant|MODIFIER|YFL015W-…
chr6_155985	chr6	155985	INDEL	G	GT	G/G	28,3	G/GT	36,8	GT|upstream_gene_variant|MODIFIER|YFR003C_mRNA|YFR003C|transcript|YFR003C_mRNA|protein_coding||c.-2862_-2861insA|||||2862|;GT|upstream_gene_variant|MODIFIER|YFR005C_mRNA|YFR005C|transcript|YFR005C_mRNA|protein_coding||c.-113_-112insA|||||113|;GT|upstream_gene_variant|MODIFIER|YFR006W_mRNA|YFR006W|transcript|YFR006W_mRNA|protein_coding||c.-160_-159insT|||||159|;GT|upstream_gene_variant|MODIFIER|YF…
chr6_186224	chr6	186224	INDEL	GATA	G	GATA/G	21,4	GATA/GATA	42,0	G|disruptive_inframe_deletion|MODERATE|FAB1|YFR019W|transcript|YFR019W_mRNA|protein_coding|1/1|c.1767_1769delTAA|p.Asn590del|1767/6837|1767/6837|589/2278||INFO_REALIGN_3_PRIME;G|upstream_gene_variant|MODIFIER|YFR017C_mRNA|YFR017C|transcript|YFR017C_mRNA|protein_coding||c.-3366_-3364delTAT|||||3364|;G|upstream_gene_variant|MODIFIER|YFR018C_mRNA|YFR018C|transcript|YFR018C_mRNA|protein_coding||c.-20…
chr7_43266	chr7	43266	INDEL	CA	C	CA/CA	42,6	CA/C	25,9	C|upstream_gene_variant|MODIFIER|YGL246C_mRNA|YGL246C|transcript|YGL246C_mRNA|protein_coding||c.-4487delT|||||4487|;C|upstream_gene_variant|MODIFIER|YGL243W_mRNA|YGL243W|transcript|YGL243W_mRNA|protein_coding||c.-40delA|||||40|;C|upstream_gene_variant|MODIFIER|YGL241W_mRNA|YGL241W|transcript|YGL241W_mRNA|protein_coding||c.-2178delA|||||2178|;C|downstream_gene_variant|MODIFIER|GUS1|YGL245W|transcr…
chr7_80602	chr7	80602	INDEL	TA	T	TA/TA	39,0	TA/T	9,9	T|upstream_gene_variant|MODIFIER|SDT1|YGL224C|transcript|YGL224C_mRNA|protein_coding||c.-1746delT|||||1746|;T|upstream_gene_variant|MODIFIER|COG1|YGL223C|transcript|YGL223C_mRNA|protein_coding||c.-238delT|||||238|;T|upstream_gene_variant|MODIFIER|FRA2|YGL220W|transcript|YGL220W_mRNA|protein_coding||c.-1771delA|||||1771|;T|upstream_gene_variant|MODIFIER|YGL218W|YGL218W|transcript|YGL218W_mRNA|prot…
chr7_307179	chr7	307179	INDEL	C	CAT	C/CAT	16,5	C/C	37,0	CAT|upstream_gene_variant|MODIFIER|YGL110C_mRNA|YGL110C|transcript|YGL110C_mRNA|protein_coding||c.-3769_-3768insAT|||||3769|;CAT|upstream_gene_variant|MODIFIER|YGL108C_mRNA|YGL108C|transcript|YGL108C_mRNA|protein_coding||c.-3109_-3108insAT|||||3109|;CAT|upstream_gene_variant|MODIFIER|YGL107C_mRNA|YGL107C|transcript|YGL107C_mRNA|protein_coding||c.-907_-906insAT|||||907|;CAT|upstream_gene_variant|M…
chr7_496729	chr7	496729	INDEL	T	TA	T/TA	8,32	TA/TA	5,41	TA|upstream_gene_variant|MODIFIER|YGL004C_mRNA|YGL004C|transcript|YGL004C_mRNA|protein_coding||c.-4774_-4773insT|||||4774|;TA|upstream_gene_variant|MODIFIER|CDH1|YGL003C|transcript|YGL003C_mRNA|protein_coding||c.-2556_-2555insT|||||2556|;TA|upstream_gene_variant|MODIFIER|YGL001C_mRNA|YGL001C|transcript|YGL001C_mRNA|protein_coding||c.-228_-227insT|||||228|;TA|upstream_gene_variant|MODIFIER|CUL3|YG…
chr7_678070	chr7	678070	INDEL	CT	C	CT/C	19,9	CT/CT	14,2	C|upstream_gene_variant|MODIFIER|YGR095C_mRNA|YGR095C|transcript|YGR095C_mRNA|protein_coding||c.-1729delA|||||1729|;C|upstream_gene_variant|MODIFIER|ASK10|YGR097W|transcript|YGR097W_mRNA|protein_coding||c.-624delT|||||624|;C|downstream_gene_variant|MODIFIER|YGR094W_mRNA|YGR094W|transcript|YGR094W_mRNA|protein_coding||c.*2571delT|||||2571|;C|downstream_gene_variant|MODIFIER|YGR096W_mRNA|YGR096W|tr…
chr7_736553	chr7	736553	INDEL	TA	T	TA/T	27,4	TA/TA	50,3	T|upstream_gene_variant|MODIFIER|MEP1|YGR121C|transcript|YGR121C_mRNA|protein_coding||c.-3627delT|||||3627|;T|upstream_gene_variant|MODIFIER|YGR122C-A_mRNA|YGR122C-A|transcript|YGR122C-A_mRNA|protein_coding||c.-796delT|||||796|;T|upstream_gene_variant|MODIFIER|tI(AAU)G_tRNA|tI(AAU)G|transcript|tI(AAU)G_tRNA|pseudogene||n.-2568delA|||||2568|;T|upstream_gene_variant|MODIFIER|YGR124W_mRNA|YGR124W|tr…
chr7_899782	chr7	899782	INDEL	T	TA	T/TA	47,10	T/T	47,6	TA|downstream_gene_variant|MODIFIER|YGR198W_mRNA|YGR198W|transcript|YGR198W_mRNA|protein_coding||c.*2636_*2637insA|||||2637|;TA|downstream_gene_variant|MODIFIER|YGR199W_mRNA|YGR199W|transcript|YGR199W_mRNA|protein_coding||c.*1_*2insA|||||2|;TA|downstream_gene_variant|MODIFIER|ELP2|YGR200C|transcript|YGR200C_mRNA|protein_coding||c.*121_*122insT|||||121|;TA|downstream_gene_variant|MODIFIER|YGR201C_…
chr7_949251	chr7	949251	INDEL	C	CTA	C/C	40,0	C/CTA	28,6	CTA|upstream_gene_variant|MODIFIER|YGR226C_mRNA|YGR226C|transcript|YGR226C_mRNA|protein_coding||c.-2251_-2250insTA|||||2251|;CTA|upstream_gene_variant|MODIFIER|YGR228W_mRNA|YGR228W|transcript|YGR228W_mRNA|protein_coding||c.-114_-113insTA|||||113|;CTA|upstream_gene_variant|MODIFIER|YGR230W_mRNA|YGR230W|transcript|YGR230W_mRNA|protein_coding||c.-2643_-2642insTA|||||2642|;CTA|upstream_gene_variant|M…
chr7_959779	chr7	959779	INDEL	AAT	A	AAT/AAT	44,3	AAT/A	39,7	A|upstream_gene_variant|MODIFIER|PHO81|YGR233C|transcript|YGR233C_mRNA|protein_coding||c.-1571_-1570delAT|||||1570|;A|upstream_gene_variant|MODIFIER|YHB1|YGR234W|transcript|YGR234W_mRNA|protein_coding||c.-124_-123delAT|||||124|;A|downstream_gene_variant|MODIFIER|MOS2|YGR235C|transcript|YGR235C_mRNA|protein_coding||c.*1579_*1580delAT|||||1580|;A|downstream_gene_variant|MODIFIER|YGR236C_mRNA|YGR236…
chr7_1043766	chr7	1043766	INDEL	CAT	C	CAT/CAT	27,1	CAT/C	16,6	C|upstream_gene_variant|MODIFIER|YGR273C_mRNA|YGR273C|transcript|YGR273C_mRNA|protein_coding||c.-4529_-4528delAT|||||4528|;C|upstream_gene_variant|MODIFIER|TAF1|YGR274C|transcript|YGR274C_mRNA|protein_coding||c.-673_-672delAT|||||672|;C|upstream_gene_variant|MODIFIER|YGR278W_mRNA|YGR278W|transcript|YGR278W_mRNA|protein_coding||c.-2964_-2963delAT|||||2964|;C|downstream_gene_variant|MODIFIER|YGR275…
chr8_93	chr8	93	INDEL	TA	T	TA/TA	12,1	TA/T	19,4	T|upstream_gene_variant|MODIFIER|YHL050W-A_mRNA|YHL050W-A|transcript|YHL050W-A_mRNA|protein_coding||c.-717delA|||||717|;T|downstream_gene_variant|MODIFIER|YHL050C_mRNA|YHL050C|transcript|YHL050C_mRNA|protein_coding||c.*351delT|||||351|;T|downstream_gene_variant|MODIFIER|YHL049C_mRNA|YHL049C|transcript|YHL049C_mRNA|protein_coding||c.*3632delT|||||3632|;T|intergenic_region|MODIFIER|CHR_START-YHL050…
chr8_17534	chr8	17534	INDEL	A	AT	AT/AT	3,50	A/AT	9,58	AT|frameshift_variant|HIGH|YHL041W_mRNA|YHL041W|transcript|YHL041W_mRNA|protein_coding|1/1|c.154dupT|p.Cys52fs|155/450|155/450|52/149||INFO_REALIGN_3_PRIME;AT|upstream_gene_variant|MODIFIER|YHL039W_mRNA|YHL039W|transcript|YHL039W_mRNA|protein_coding||c.-4249_-4248insT|||||4248|;AT|downstream_gene_variant|MODIFIER|YHL045W_mRNA|YHL045W|transcript|YHL045W_mRNA|protein_coding||c.*4685_*4686insT|||||4…
chr8_387090	chr8	387090	INDEL	A	AT	A/AT	18,6	A/A	24,3	AT|upstream_gene_variant|MODIFIER|RPL42B|YHR141C|transcript|YHR141C_mRNA|protein_coding||c.-4340_-4339insA|||||4340|;AT|upstream_gene_variant|MODIFIER|RPC10|YHR143W-A|transcript|YHR143W-A_mRNA|protein_coding||c.-143_-142insT|||||142|;AT|upstream_gene_variant|MODIFIER|YHR146W_mRNA|YHR146W|transcript|YHR146W_mRNA|protein_coding||c.-3210_-3209insT|||||3209|;AT|downstream_gene_variant|MODIFIER|YHR142…
chr8_396945	chr8	396945	INDEL	GA	G	GA/G	29,11	GA/GA	25,3	G|upstream_gene_variant|MODIFIER|MRPL6|YHR147C|transcript|YHR147C_mRNA|protein_coding||c.-3663delT|||||3663|;G|upstream_gene_variant|MODIFIER|YHR149C_mRNA|YHR149C|transcript|YHR149C_mRNA|protein_coding||c.-287delT|||||287|;G|upstream_gene_variant|MODIFIER|YHR150W_mRNA|YHR150W|transcript|YHR150W_mRNA|protein_coding||c.-305delA|||||305|;G|upstream_gene_variant|MODIFIER|YHR152W_mRNA|YHR152W|transcri…
chr8_514829	chr8	514829	INDEL	CTA	C	CTA/CTA	16,0	CTA/C	20,3	C|upstream_gene_variant|MODIFIER|BAT1|YHR208W|transcript|YHR208W_mRNA|protein_coding||c.-2702_-2701delTA|||||2702|;C|upstream_gene_variant|MODIFIER|YHR209W_mRNA|YHR209W|transcript|YHR209W_mRNA|protein_coding||c.-4607_-4606delTA|||||4607|;C|downstream_gene_variant|MODIFIER|SCH9|YHR205W|transcript|YHR205W_mRNA|protein_coding||c.*2993_*2994delTA|||||2993|;C|downstream_gene_variant|MODIFIER|SKN7|YHR2…
chr8_519048	chr8	519048	INDEL	CA	C	CA/C	45,11	CA/CA	41,5	C|upstream_gene_variant|MODIFIER|YHR207C_mRNA|YHR207C|transcript|YHR207C_mRNA|protein_coding||c.-2564delT|||||2564|;C|upstream_gene_variant|MODIFIER|YHR209W_mRNA|YHR209W|transcript|YHR209W_mRNA|protein_coding||c.-388delA|||||388|;C|downstream_gene_variant|MODIFIER|SKN7|YHR206W|transcript|YHR206W_mRNA|protein_coding||c.*4449delA|||||4449|;C|downstream_gene_variant|MODIFIER|BAT1|YHR208W|transcript|…
chr8_562467	chr8	562467	INDEL	GT	G	GT/G	32,20	GT/GT	224,0	G|upstream_gene_variant|MODIFIER|YHR219C-A_mRNA|YHR219C-A|transcript|YHR219C-A_mRNA|protein_coding||c.-787delA|||||787|;G|downstream_gene_variant|MODIFIER|YHR218W_mRNA|YHR218W|transcript|YHR218W_mRNA|protein_coding||c.*2544delT|||||2544|;G|downstream_gene_variant|MODIFIER|YHR218W-A_mRNA|YHR218W-A|transcript|YHR218W-A_mRNA|protein_coding||c.*2219delT|||||2219|;G|downstream_gene_variant|MODIFIER|YH…
chr8_562494	chr8	562494	INDEL	TGTG	T	TGTG/TGTG	240,0	TGTG/T	6,5	T|upstream_gene_variant|MODIFIER|YHR219C-A_mRNA|YHR219C-A|transcript|YHR219C-A_mRNA|protein_coding||c.-816_-814delCAC|||||814|;T|downstream_gene_variant|MODIFIER|YHR218W_mRNA|YHR218W|transcript|YHR218W_mRNA|protein_coding||c.*2571_*2573delGTG|||||2571|;T|downstream_gene_variant|MODIFIER|YHR218W-A_mRNA|YHR218W-A|transcript|YHR218W-A_mRNA|protein_coding||c.*2246_*2248delGTG|||||2246|;T|downstream_g…
chr9_39373	chr9	39373	INDEL	T	TA	TA/TA	3,42	T/TA	6,35	TA|upstream_gene_variant|MODIFIER|YIL164C_mRNA|YIL164C|transcript|YIL164C_mRNA|protein_coding||c.-4688_-4687insT|||||4688|;TA|upstream_gene_variant|MODIFIER|YIL163C_mRNA|YIL163C|transcript|YIL163C_mRNA|protein_coding||c.-2122_-2121insT|||||2122|;TA|upstream_gene_variant|MODIFIER|YIL161W_mRNA|YIL161W|transcript|YIL161W_mRNA|protein_coding||c.-60_-59insA|||||59|;TA|upstream_gene_variant|MODIFIER|YI…
chr9_57277	chr9	57277	INDEL	C	CA	CA/CA	1,29	C/CA	6,33	CA|upstream_gene_variant|MODIFIER|YIL155C_mRNA|YIL155C|transcript|YIL155C_mRNA|protein_coding||c.-3570_-3569insT|||||3570|;CA|upstream_gene_variant|MODIFIER|IMP2'|YIL154C|transcript|YIL154C_mRNA|protein_coding||c.-2257_-2256insT|||||2257|;CA|downstream_gene_variant|MODIFIER|RRD1|YIL153W|transcript|YIL153W_mRNA|protein_coding||c.*898_*899insA|||||899|;CA|downstream_gene_variant|MODIFIER|YIL152W_mR…
chr9_144117	chr9	144117	INDEL	TTA	T	TTA/TTA	36,3	TTA/T	34,6	T|upstream_gene_variant|MODIFIER|YIL117C_mRNA|YIL117C|transcript|YIL117C_mRNA|protein_coding||c.-2550_-2549delTA|||||2549|;T|upstream_gene_variant|MODIFIER|YIL115W-A_mRNA|YIL115W-A|transcript|YIL115W-A_mRNA|protein_coding||c.-150_-149delTA|||||150|;T|downstream_gene_variant|MODIFIER|YIL118W_mRNA|YIL118W|transcript|YIL118W_mRNA|protein_coding||c.*3671_*3672delTA|||||3671|;T|downstream_gene_variant…
chr9_149075	chr9	149075	INDEL	G	GA	G/G	53,5	G/GA	40,12	GA|upstream_gene_variant|MODIFIER|NUP159|YIL115C|transcript|YIL115C_mRNA|protein_coding||c.-367_-366insT|||||367|;GA|upstream_gene_variant|MODIFIER|YIL113W_mRNA|YIL113W|transcript|YIL113W_mRNA|protein_coding||c.-1484_-1483insA|||||1483|;GA|upstream_gene_variant|MODIFIER|YIL112W_mRNA|YIL112W|transcript|YIL112W_mRNA|protein_coding||c.-2520_-2519insA|||||2519|;GA|downstream_gene_variant|MODIFIER|YIL…
chr10_159429	chr10	159429	INDEL	CA	C	CA/CA	40,3	CA/C	46,13	C|upstream_gene_variant|MODIFIER|TIF2|YJL138C|transcript|YJL138C_mRNA|protein_coding||c.-4739delT|||||4739|;C|upstream_gene_variant|MODIFIER|YJL137C_mRNA|YJL137C|transcript|YJL137C_mRNA|protein_coding||c.-3303delT|||||3303|;C|upstream_gene_variant|MODIFIER|RPS21B|YJL136C|transcript|YJL136C_mRNA|protein_coding||c.-2157delT|||||2157|;C|upstream_gene_variant|MODIFIER|YJL133W_mRNA|YJL133W|transcript|…
chr10_265872	chr10	265872	INDEL	GT	G	GT/GT	13,1	GT/G	14,4	G|upstream_gene_variant|MODIFIER|YJL091C_mRNA|YJL091C|transcript|YJL091C_mRNA|protein_coding||c.-3321delA|||||3321|;G|upstream_gene_variant|MODIFIER|YJL090C_mRNA|YJL090C|transcript|YJL090C_mRNA|protein_coding||c.-822delA|||||822|;G|upstream_gene_variant|MODIFIER|YJL089W_mRNA|YJL089W|transcript|YJL089W_mRNA|protein_coding||c.-53delT|||||53|;G|upstream_gene_variant|MODIFIER|ARG3|YJL088W|transcript|…
chr10_424172	chr10	424172	INDEL	G	GAT	G/GAT	25,5	G/G	50,4	GAT|upstream_gene_variant|MODIFIER|YJL010C_mRNA|YJL010C|transcript|YJL010C_mRNA|protein_coding||c.-4611_-4610insAT|||||4611|;GAT|upstream_gene_variant|MODIFIER|YJL008C_mRNA|YJL008C|transcript|YJL008C_mRNA|protein_coding||c.-2510_-2509insAT|||||2510|;GAT|upstream_gene_variant|MODIFIER|YJL007C_mRNA|YJL007C|transcript|YJL007C_mRNA|protein_coding||c.-1161_-1160insAT|||||1161|;GAT|upstream_gene_varian…
chr10_456066	chr10	456066	INDEL	G	GAT	G/G	12,1	G/GAT	9,3	GAT|upstream_gene_variant|MODIFIER|TDH2|YJR009C|transcript|YJR009C_mRNA|protein_coding||c.-1386_-1385insAT|||||1386|;GAT|upstream_gene_variant|MODIFIER|YJR010W_mRNA|YJR010W|transcript|YJR010W_mRNA|protein_coding||c.-173_-172insAT|||||172|;GAT|upstream_gene_variant|MODIFIER|GPI14|YJR013W|transcript|YJR013W_mRNA|protein_coding||c.-4316_-4315insAT|||||4315|;GAT|downstream_gene_variant|MODIFIER|YJR00…
chr10_523904	chr10	523904	INDEL	TA	T	TA/TA	25,0	TA/T	37,12	T|upstream_gene_variant|MODIFIER|YJR044C_mRNA|YJR044C|transcript|YJR044C_mRNA|protein_coding||c.-4720delT|||||4720|;T|upstream_gene_variant|MODIFIER|SSC1|YJR045C|transcript|YJR045C_mRNA|protein_coding||c.-2303delT|||||2303|;T|upstream_gene_variant|MODIFIER|CYC1|YJR048W|transcript|YJR048W_mRNA|protein_coding||c.-2430delA|||||2430|;T|upstream_gene_variant|MODIFIER|ISY1|YJR050W|transcript|YJR050W_mR…
chr10_717235	chr10	717235	INDEL	T	TA	T/TA	38,11	T/T	67,5	TA|upstream_gene_variant|MODIFIER|YJR151C_mRNA|YJR151C|transcript|YJR151C_mRNA|protein_coding||c.-1496_-1495insT|||||1496|;TA|upstream_gene_variant|MODIFIER|YJR151W-A_mRNA|YJR151W-A|transcript|YJR151W-A_mRNA|protein_coding||c.-345_-344insA|||||344|;TA|upstream_gene_variant|MODIFIER|DAL5|YJR152W|transcript|YJR152W_mRNA|protein_coding||c.-2431_-2430insA|||||2430|;TA|intergenic_region|MODIFIER|YJR15…
chr11_320823	chr11	320823	INDEL	GT	G	GT/GT	15,2	GT/G	20,11	G|upstream_gene_variant|MODIFIER|YKL065C_mRNA|YKL065C|transcript|YKL065C_mRNA|protein_coding||c.-3767delA|||||3767|;G|upstream_gene_variant|MODIFIER|YKL062W_mRNA|YKL062W|transcript|YKL062W_mRNA|protein_coding||c.-2404delT|||||2404|;G|upstream_gene_variant|MODIFIER|YKL061W_mRNA|YKL061W|transcript|YKL061W_mRNA|protein_coding||c.-4947delT|||||4947|;G|downstream_gene_variant|MODIFIER|YKL065W-A_mRNA|Y…
chr11_335103	chr11	335103	INDEL	GA	G	GA/G	16,7	GA/GA	23,3	G|upstream_gene_variant|MODIFIER|NUP120|YKL057C|transcript|YKL057C_mRNA|protein_coding||c.-1135delT|||||1135|;G|upstream_gene_variant|MODIFIER|TMA19|YKL056C|transcript|YKL056C_mRNA|protein_coding||c.-189delT|||||189|;G|upstream_gene_variant|MODIFIER|YKL053W_mRNA|YKL053W|transcript|YKL053W_mRNA|protein_coding||c.-4468delA|||||4468|;G|downstream_gene_variant|MODIFIER|YKL058W_mRNA|YKL058W|transcript…
chr11_465172	chr11	465172	INDEL	G	GTATA	G/GTATA	4,27	GTATA/GTATA	0,31	GTATA|upstream_gene_variant|MODIFIER|YKR010C_mRNA|YKR010C|transcript|YKR010C_mRNA|protein_coding||c.-3934_-3933insTATA|||||3934|;GTATA|upstream_gene_variant|MODIFIER|YKR011C|YKR011C|transcript|YKR011C_mRNA|protein_coding||c.-2477_-2476insTATA|||||2477|;GTATA|upstream_gene_variant|MODIFIER|YKR012C_mRNA|YKR012C|transcript|YKR012C_mRNA|protein_coding||c.-1057_-1056insTATA|||||1057|;GTATA|upstream_ge…
chr11_645204	chr11	645204	INDEL	CA	C	CA/C	34,11	CA/CA	48,4	C|upstream_gene_variant|MODIFIER|YKR102W_mRNA|YKR102W|transcript|YKR102W_mRNA|protein_coding||c.-1151delA|||||1151|;C|downstream_gene_variant|MODIFIER|YKR101W_mRNA|YKR101W|transcript|YKR101W_mRNA|protein_coding||c.*2701delA|||||2701|;C|intergenic_region|MODIFIER|YKR101W_mRNA-YKR102W_mRNA|YKR101W-YKR102W|intergenic_region|YKR101W-YKR102W|||n.645205delA||||||
chr12_172018	chr12	172018	INDEL	AAT	A	AAT/AAT	15,2	AAT/A	14,6	A|upstream_gene_variant|MODIFIER|YLR010C_mRNA|YLR010C|transcript|YLR010C_mRNA|protein_coding||c.-4218_-4217delAT|||||4217|;A|upstream_gene_variant|MODIFIER|tS(AGA)L_tRNA|tS(AGA)L|transcript|tS(AGA)L_tRNA|pseudogene||n.-3995_-3994delAT|||||3994|;A|upstream_gene_variant|MODIFIER|YLR012C_mRNA|YLR012C|transcript|YLR012C_mRNA|protein_coding||c.-1739_-1738delAT|||||1738|;A|upstream_gene_variant|MODIFIE…
chr12_243827	chr12	243827	INDEL	CAT	C	CAT/CAT	64,0	CAT/C	48,9	C|upstream_gene_variant|MODIFIER|YLR047C_mRNA|YLR047C|transcript|YLR047C_mRNA|protein_coding||c.-2422_-2421delAT|||||2421|;C|upstream_gene_variant|MODIFIER|YLR052W_mRNA|YLR052W|transcript|YLR052W_mRNA|protein_coding||c.-3373_-3372delAT|||||3373|;C|downstream_gene_variant|MODIFIER|RPS0B|YLR048W|transcript|YLR048W_mRNA|protein_coding||c.*479_*480delAT|||||479|;C|downstream_gene_variant|MODIFIER|YLR…
chr12_339676	chr12	339676	INDEL	TTA	T	TTA/TTA	35,2	TTA/T	47,8	T|upstream_gene_variant|MODIFIER|YLR097C_mRNA|YLR097C|transcript|YLR097C_mRNA|protein_coding||c.-2413_-2412delTA|||||2412|;T|upstream_gene_variant|MODIFIER|CHA4|YLR098C|transcript|YLR098C_mRNA|protein_coding||c.-205_-204delTA|||||204|;T|upstream_gene_variant|MODIFIER|YLR099W-A_mRNA|YLR099W-A|transcript|YLR099W-A_mRNA|protein_coding||c.-1648_-1647delTA|||||1648|;T|upstream_gene_variant|MODIFIER|YL…
chr12_687472	chr12	687472	INDEL	GA	G	GA/G	23,6	GA/GA	30,2	G|upstream_gene_variant|MODIFIER|YCS4|YLR272C|transcript|YLR272C_mRNA|protein_coding||c.-271delT|||||271|;G|upstream_gene_variant|MODIFIER|MCM5|YLR274W|transcript|YLR274W_mRNA|protein_coding||c.-4082delA|||||4082|;G|downstream_gene_variant|MODIFIER|YLR271W_mRNA|YLR271W|transcript|YLR271W_mRNA|protein_coding||c.*3912delA|||||3912|;G|downstream_gene_variant|MODIFIER|tV(AAC)L_tRNA|tV(AAC)L|transcrip…
chr12_769162	chr12	769162	INDEL	CAT	C	CAT/C	35,8	CAT/CAT	31,3	C|frameshift_variant|HIGH|EST2|YLR318W|transcript|YLR318W_mRNA|protein_coding|1/1|c.2639_2640delTA|p.Ile880fs|2639/2655|2639/2655|880/884||INFO_REALIGN_3_PRIME;C|upstream_gene_variant|MODIFIER|YLR316C_mRNA|YLR316C|transcript|YLR316C_mRNA|protein_coding||c.-2806_-2805delAT|||||2805|;C|upstream_gene_variant|MODIFIER|MMS22|YLR320W|transcript|YLR320W_mRNA|protein_coding||c.-2777_-2776delAT|||||2777|;…
chr12_881947	chr12	881947	INDEL	C	CAT	CAT/CAT	2,27	C/CAT	3,21	CAT|upstream_gene_variant|MODIFIER|YLR378C_mRNA|YLR378C|transcript|YLR378C_mRNA|protein_coding||c.-4770_-4769insAT|||||4770|;CAT|upstream_gene_variant|MODIFIER|SMC6|YLR383W|transcript|YLR383W_mRNA|protein_coding||c.-3341_-3340insAT|||||3340|;CAT|downstream_gene_variant|MODIFIER|YLR379W_mRNA|YLR379W|transcript|YLR379W_mRNA|protein_coding||c.*4651_*4652insAT|||||4652|;CAT|downstream_gene_variant|MO…
chr12_981327	chr12	981327	INDEL	GA	G	GA/GA	35,1	GA/G	63,10	G|upstream_gene_variant|MODIFIER|TUS1|YLR425W|transcript|YLR425W_mRNA|protein_coding||c.-1566delA|||||1566|;G|intergenic_region|MODIFIER|tN(GUU)L_tRNA-TUS1|tN(GUU)L-YLR425W|intergenic_region|tN(GUU)L-YLR425W|||n.981328delA||||||
chr12_981330	chr12	981330	INDEL	G	GT	G/G	35,1	G/GT	63,11	GT|upstream_gene_variant|MODIFIER|TUS1|YLR425W|transcript|YLR425W_mRNA|protein_coding||c.-1564_-1563insT|||||1563|;GT|intergenic_region|MODIFIER|tN(GUU)L_tRNA-TUS1|tN(GUU)L-YLR425W|intergenic_region|tN(GUU)L-YLR425W|||n.981330_981331insT||||||
chr12_1024980	chr12	1024980	INDEL	AT	A	AT/AT	16,2	AT/A	15,3	A|upstream_gene_variant|MODIFIER|SIR3|YLR442C|transcript|YLR442C_mRNA|protein_coding||c.-2730delA|||||2730|;A|upstream_gene_variant|MODIFIER|YLR444C_mRNA|YLR444C|transcript|YLR444C_mRNA|protein_coding||c.-993delA|||||993|;A|upstream_gene_variant|MODIFIER|YLR446W_mRNA|YLR446W|transcript|YLR446W_mRNA|protein_coding||c.-233delT|||||233|;A|upstream_gene_variant|MODIFIER|RPL6B|YLR448W|transcript|YLR44…
chr13_41950	chr13	41950	INDEL	GA	G	GA/G	16,5	GA/GA	20,4	G|upstream_gene_variant|MODIFIER|VAN1|YML115C|transcript|YML115C_mRNA|protein_coding||c.-157delT|||||157|;G|upstream_gene_variant|MODIFIER|YML113W_mRNA|YML113W|transcript|YML113W_mRNA|protein_coding||c.-2094delA|||||2094|;G|upstream_gene_variant|MODIFIER|YML112W_mRNA|YML112W|transcript|YML112W_mRNA|protein_coding||c.-3112delA|||||3112|;G|upstream_gene_variant|MODIFIER|YML111W_mRNA|YML111W|transcr…
chr13_622168	chr13	622168	INDEL	G	GTA	G/G	37,2	G/GTA	32,4	GTA|upstream_gene_variant|MODIFIER|YMR182W-A_mRNA|YMR182W-A|transcript|YMR182W-A_mRNA|protein_coding||c.-3643_-3642insTA|||||3642|;GTA|upstream_gene_variant|MODIFIER|SNR83|snR83|transcript|snR83_snoRNA|pseudogene||n.-4181_-4180insTA|||||4180|;GTA|downstream_gene_variant|MODIFIER|YMR177W_mRNA|YMR177W|transcript|YMR177W_mRNA|protein_coding||c.*4070_*4071insTA|||||4071|;GTA|downstream_gene_variant|M…
chr13_625708	chr13	625708	INDEL	CT	C	CT/CT	15,2	CT/C	22,7	C|upstream_gene_variant|MODIFIER|CTL1|YMR180C|transcript|YMR180C_mRNA|protein_coding||c.-2496delA|||||2496|;C|upstream_gene_variant|MODIFIER|YMR181C_mRNA|YMR181C|transcript|YMR181C_mRNA|protein_coding||c.-1629delA|||||1629|;C|upstream_gene_variant|MODIFIER|YMR182C_mRNA|YMR182C|transcript|YMR182C_mRNA|protein_coding||c.-542delA|||||542|;C|upstream_gene_variant|MODIFIER|YMR182W-A_mRNA|YMR182W-A|tra…
chr13_698679	chr13	698679	INDEL	TA	T	TA/T	26,6	TA/TA	36,0	T|upstream_gene_variant|MODIFIER|YMR217W_mRNA|YMR217W|transcript|YMR217W_mRNA|protein_coding||c.-3110delA|||||3110|;T|downstream_gene_variant|MODIFIER|CEF1|YMR213W|transcript|YMR213W_mRNA|protein_coding||c.*3527delA|||||3527|;T|downstream_gene_variant|MODIFIER|YMR214W_mRNA|YMR214W|transcript|YMR214W_mRNA|protein_coding||c.*2197delA|||||2197|;T|downstream_gene_variant|MODIFIER|YMR215W_mRNA|YMR215W…
chr13_908558	chr13	908558	INDEL	T	TCAA	T/T	78,0	T/TCAA	72,42	TCAA|conservative_inframe_insertion|MODERATE|YMR317W_mRNA|YMR317W|transcript|YMR317W_mRNA|protein_coding|1/1|c.1198_1200dupACA|p.Thr400dup|1201/3423|1201/3423|401/1140||INFO_REALIGN_3_PRIME;TCAA|upstream_gene_variant|MODIFIER|YMR316C-A_mRNA|YMR316C-A|transcript|YMR316C-A_mRNA|protein_coding||c.-2588_-2586dupTTG|||||2586|;TCAA|upstream_gene_variant|MODIFIER|YMR316C-B_mRNA|YMR316C-B|transcript|YMR3…
chr13_921418	chr13	921418	INDEL	CT	C	CT/C	5,33	C/C	5,50	C|upstream_gene_variant|MODIFIER|YMR321C_mRNA|YMR321C|transcript|YMR321C_mRNA|protein_coding||c.-3523delA|||||3523|;C|upstream_gene_variant|MODIFIER|SNO4|YMR322C|transcript|YMR322C_mRNA|protein_coding||c.-2340delA|||||2340|;C|upstream_gene_variant|MODIFIER|YMR325W_mRNA|YMR325W|transcript|YMR325W_mRNA|protein_coding||c.-1222delT|||||1222|;C|downstream_gene_variant|MODIFIER|YMR320W_mRNA|YMR320W|tra…
chr13_924316	chr13	924316	INDEL	GGTGTGT	G	GGTGTGT/G	10,2	GGTGTGT/GGTGTGT	74,0	G|upstream_gene_variant|MODIFIER|YMR324C_mRNA|YMR324C|transcript|YMR324C_mRNA|protein_coding||c.-1878_-1873delACACAC|||||1873|;G|upstream_gene_variant|MODIFIER|YMR326C_mRNA|YMR326C|transcript|YMR326C_mRNA|protein_coding||c.-520_-515delACACAC|||||515|;G|downstream_gene_variant|MODIFIER|YMR323W_mRNA|YMR323W|transcript|YMR323W_mRNA|protein_coding||c.*2916_*2921delGTGTGT|||||2916|;G|downstream_gene_v…
chr14_28420	chr14	28420	INDEL	G	GT	G/GT	39,12	G/G	67,7	GT|upstream_gene_variant|MODIFIER|YNL326C_mRNA|YNL326C|transcript|YNL326C_mRNA|protein_coding||c.-74_-73insA|||||74|;GT|upstream_gene_variant|MODIFIER|YNL324W_mRNA|YNL324W|transcript|YNL324W_mRNA|protein_coding||c.-2630_-2629insT|||||2629|;GT|upstream_gene_variant|MODIFIER|LEM3|YNL323W|transcript|YNL323W_mRNA|protein_coding||c.-3524_-3523insT|||||3523|;GT|downstream_gene_variant|MODIFIER|YNL327W_…
chr14_321979	chr14	321979	INDEL	AT	A	AT/A	31,5	AT/AT	35,6	A|upstream_gene_variant|MODIFIER|YNL169C_mRNA|YNL169C|transcript|YNL169C_mRNA|protein_coding||c.-4309delA|||||4309|;A|upstream_gene_variant|MODIFIER|YNL168C_mRNA|YNL168C|transcript|YNL168C_mRNA|protein_coding||c.-3171delA|||||3171|;A|upstream_gene_variant|MODIFIER|SKO1|YNL167C|transcript|YNL167C_mRNA|protein_coding||c.-621delA|||||621|;A|upstream_gene_variant|MODIFIER|YNL165W_mRNA|YNL165W|transcr…
chr14_631661	chr14	631661	INDEL	G	GTT	G/GTT	55,20	G/G	91,0	GTT|upstream_gene_variant|MODIFIER|RLP7|YNL002C|transcript|YNL002C_mRNA|protein_coding||c.-4520_-4519insAA|||||4520|;GTT|upstream_gene_variant|MODIFIER|CIT1|YNR001C|transcript|YNR001C_mRNA|protein_coding||c.-601_-600insAA|||||601|;GTT|upstream_gene_variant|MODIFIER|tN(GUU)N2_tRNA|tN(GUU)N2|transcript|tN(GUU)N2_tRNA|pseudogene||n.-938_-937insTT|||||937|;GTT|upstream_gene_variant|MODIFIER|YNR003W-A…
chr14_662768	chr14	662768	INDEL	G	GA	G/GA	17,7	G/G	32,5	GA|upstream_gene_variant|MODIFIER|ACC1|YNR016C|transcript|YNR016C_mRNA|protein_coding||c.-1395_-1394insT|||||1395|;GA|upstream_gene_variant|MODIFIER|TIM23|YNR017W|transcript|YNR017W_mRNA|protein_coding||c.-145_-144insA|||||144|;GA|upstream_gene_variant|MODIFIER|YNR018W_mRNA|YNR018W|transcript|YNR018W_mRNA|protein_coding||c.-1502_-1501insA|||||1501|;GA|upstream_gene_variant|MODIFIER|ARE2|YNR019W|t…
chr14_694240	chr14	694240	INDEL	CAT	C	CAT/CAT	32,3	CAT/C	28,6	C|upstream_gene_variant|MODIFIER|ARC35|YNR035C|transcript|YNR035C_mRNA|protein_coding||c.-195_-194delAT|||||194|;C|upstream_gene_variant|MODIFIER|YNR038W_mRNA|YNR038W|transcript|YNR038W_mRNA|protein_coding||c.-1354_-1353delAT|||||1354|;C|downstream_gene_variant|MODIFIER|YNR033W_mRNA|YNR033W|transcript|YNR033W_mRNA|protein_coding||c.*4243_*4244delAT|||||4243|;C|downstream_gene_variant|MODIFIER|YNR…
chr15_349580	chr15	349580	INDEL	G	GA	G/G	37,5	G/GA	54,13	GA|upstream_gene_variant|MODIFIER|TIR2|YOR010C|transcript|YOR010C_mRNA|protein_coding||c.-2631_-2630insT|||||2631|;GA|upstream_gene_variant|MODIFIER|YOR011W_mRNA|YOR011W|transcript|YOR011W_mRNA|protein_coding||c.-99_-98insA|||||98|;GA|downstream_gene_variant|MODIFIER|YOR009W_mRNA|YOR009W|transcript|YOR009W_mRNA|protein_coding||c.*3782_*3783insA|||||3783|;GA|downstream_gene_variant|MODIFIER|tT(AGU…
chr15_479259	chr15	479259	INDEL	AT	A	AT/A	26,9	AT/AT	50,7	A|upstream_gene_variant|MODIFIER|ATX2|YOR079C|transcript|YOR079C_mRNA|protein_coding||c.-4844delA|||||4844|;A|upstream_gene_variant|MODIFIER|TGL5|YOR081C|transcript|YOR081C_mRNA|protein_coding||c.-72delA|||||72|;A|upstream_gene_variant|MODIFIER|YOR083W_mRNA|YOR083W|transcript|YOR083W_mRNA|protein_coding||c.-273delT|||||273|;A|upstream_gene_variant|MODIFIER|YOR084W_mRNA|YOR084W|transcript|YOR084W_…
chr15_537259	chr15	537259	INDEL	AT	A	AT/AT	27,0	AT/A	21,9	A|upstream_gene_variant|MODIFIER|YOR114W_mRNA|YOR114W|transcript|YOR114W_mRNA|protein_coding||c.-310delT|||||310|;A|downstream_gene_variant|MODIFIER|YOR112W_mRNA|YOR112W|transcript|YOR112W_mRNA|protein_coding||c.*3467delT|||||3467|;A|downstream_gene_variant|MODIFIER|YOR113W_mRNA|YOR113W|transcript|YOR113W_mRNA|protein_coding||c.*441delT|||||441|;A|downstream_gene_variant|MODIFIER|YOR115C_mRNA|YOR…
chr15_830833	chr15	830833	INDEL	CT	C	CT/C	22,7	CT/CT	32,5	C|upstream_gene_variant|MODIFIER|YOR268C_mRNA|YOR268C|transcript|YOR268C_mRNA|protein_coding||c.-4902delA|||||4902|;C|upstream_gene_variant|MODIFIER|YOR270C_mRNA|YOR270C|transcript|YOR270C_mRNA|protein_coding||c.-260delA|||||260|;C|upstream_gene_variant|MODIFIER|snR8_snoRNA|snR8|transcript|snR8_snoRNA|pseudogene||n.-1498delT|||||1498|;C|upstream_gene_variant|MODIFIER|YOR272W_mRNA|YOR272W|transcri…
chr16_44495	chr16	44495	INDEL	T	TA	T/T	44,0	T/TA	40,16	TA|upstream_gene_variant|MODIFIER|YPL264C_mRNA|YPL264C|transcript|YPL264C_mRNA|protein_coding||c.-152_-151insT|||||152|;TA|upstream_gene_variant|MODIFIER|YPL262W_mRNA|YPL262W|transcript|YPL262W_mRNA|protein_coding||c.-2841_-2840insA|||||2840|;TA|upstream_gene_variant|MODIFIER|YPL260W_mRNA|YPL260W|transcript|YPL260W_mRNA|protein_coding||c.-4808_-4807insA|||||4807|;TA|downstream_gene_variant|MODIFI…
chr16_132456	chr16	132456	INDEL	TA	T	TA/T	27,4	TA/TA	42,6	T|upstream_gene_variant|MODIFIER|MMT2|YPL224C|transcript|YPL224C_mRNA|protein_coding||c.-4369delT|||||4369|;T|upstream_gene_variant|MODIFIER|YPL223C_mRNA|YPL223C|transcript|YPL223C_mRNA|protein_coding||c.-3319delT|||||3319|;T|upstream_gene_variant|MODIFIER|YPL222C-A_mRNA|YPL222C-A|transcript|YPL222C-A_mRNA|protein_coding||c.-342delT|||||342|;T|upstream_gene_variant|MODIFIER|FLC1|YPL221W|transcrip…
chr16_212823	chr16	212823	INDEL	G	GAT	G/GAT	28,5	G/G	23,2	GAT|upstream_gene_variant|MODIFIER|tE(UUC)P_tRNA|tE(UUC)P|transcript|tE(UUC)P_tRNA|pseudogene||n.-2561_-2560insAT|||||2561|;GAT|downstream_gene_variant|MODIFIER|PPQ1|YPL179W|transcript|YPL179W_mRNA|protein_coding||c.*3017_*3018insAT|||||3018|;GAT|downstream_gene_variant|MODIFIER|CBC2|YPL178W|transcript|YPL178W_mRNA|protein_coding||c.*39_*40insAT|||||40|;GAT|downstream_gene_variant|MODIFIER|YPL177…
chr16_246835	chr16	246835	INDEL	GA	G	GA/G	26,11	GA/GA	39,5	G|upstream_gene_variant|MODIFIER|YPL163C_mRNA|YPL163C|transcript|YPL163C_mRNA|protein_coding||c.-4136delT|||||4136|;G|upstream_gene_variant|MODIFIER|YPL162C_mRNA|YPL162C|transcript|YPL162C_mRNA|protein_coding||c.-2809delT|||||2809|;G|upstream_gene_variant|MODIFIER|BEM4|YPL161C|transcript|YPL161C_mRNA|protein_coding||c.-616delT|||||616|;G|upstream_gene_variant|MODIFIER|CDC60|YPL160W|transcript|YPL…
chr16_876243	chr16	876243	INDEL	CTA	C	CTA/C	31,8	CTA/CTA	44,5	C|upstream_gene_variant|MODIFIER|NUT2|YPR168W|transcript|YPR168W_mRNA|protein_coding||c.-1832_-1831delTA|||||1832|;C|upstream_gene_variant|MODIFIER|YPR169W_mRNA|YPR169W|transcript|YPR169W_mRNA|protein_coding||c.-2446_-2445delTA|||||2446|;C|downstream_gene_variant|MODIFIER|MMS1|YPR164W|transcript|YPR164W_mRNA|protein_coding||c.*1318_*1319delTA|||||1318|;C|downstream_gene_variant|MODIFIER|YPR165W_m…
sca17_85640	sca17	85640	INDEL	C	CCTATACTATA	C/C	49,0	CCTATACTATA/CCTATACTATA	1,415	CCTATACTATA|frameshift_variant|HIGH|Q0297|Q0297|transcript|Q0297_mRNA|protein_coding|1/1|c.90_91insTACTATACTA|p.Met31fs|91/156|91/156|31/51||INFO_REALIGN_3_PRIME;CCTATACTATA|downstream_gene_variant|MODIFIER|tM(CAU)Q2_tRNA|tM(CAU)Q2|transcript|tM(CAU)Q2_tRNA|pseudogene||n.*528_*529insCTATACTATA|||||529|;CCTATACTATA|non_coding_transcript_exon_variant|MODIFIER|Q0285_ncRNA|Q0285|transcript|Q0285_ncRN…
