# Supplementary material for: Identification of a novel metabolic engineering target for carotenoid production in Saccharomyces cerevisiae via ethanol-induced adaptive laboratory evolution
Source: Bioresour Bioprocess. 2021 Jun 11;8(1):47. doi: 10.1186/s40643-021-00402-5 (PMC10992865; doi:10.1186/s40643-021-00402-5)
Supplement: Supplementary file 3 — Additional file 3: Differential expression analysis. [file 40643_2021_402_MOESM3_ESM.xls]

## Sheet: differential expression 
Gene_id	Gene name	Gene description	FC(M3/Ald6)	Log2FC(M3/Ald6)	Pvalue	Padjust	Significant	Regulate	Ald6	M3	Ald6	M3
YDR316W-A		Retrotransposon TYA Gag gene co-transcribed with TYB Pol; translated as TYA or TYA-TYB polyprotein; Gag is a nucleocapsid protein that is the structural constituent of virus-like particles (VLPs); similar to retroviral Gag [Source:SGD;Acc:S000007398]	0.001	-10.5557	4.71231e-06	1.80531e-05	yes	down	2.12	0	2.12	0
RDN5-1	RDN5-1	5S ribosomal RNA (5S rRNA); only complete sequence of 6 repeated RDN5 alleles; able to support viability when provided as sole form of 5S rRNA; component of the large (60S) ribosomal subunit; localized to the nucleolus via interaction with Rpl5p; may play a role in translational frame fidelity; transcription is mediated by PolIII and activated by TFIIIA and TFIIIE [Source:SGD;Acc:S000006479]	0.002	-8.93121	2.32266e-48	7.73782e-47	yes	down	96.98	0	96.98	0
YPR204C-A		Protein of unknown function; identified by gene-trapping, microarray-based expression analysis, and genome-wide homology searching [Source:SGD;Acc:S000028727]	0.003	-8.62962	0.00102912	0.00263311	yes	down	4.29	0.01	4.29	0.01
YFL002W-B		Retrotransposon TYA Gag gene co-transcribed with TYB Pol; translated as TYA or TYA-TYB polyprotein; Gag is a nucleocapsid protein that is the structural constituent of virus-like particles (VLPs); similar to retroviral Gag [Source:SGD;Acc:S000007404]	0.004	-7.90834	4.26535e-06	1.64677e-05	yes	down	1.53	0.01	1.53	0.01
YLL066W-A		Dubious open reading frame; unlikely to encode a functional protein, based on available experimental and comparative sequence data; completely overlaps the uncharacterized ORF YLL066C [Source:SGD;Acc:S000028671]	0.005	-7.65914	1.99972e-05	6.98605e-05	yes	down	6.57	0.18	6.57	0.18
YBL006W-A		Dubious open reading frame; unlikely to encode a functional protein, based on available experimental and comparative sequence data; completely overlaps the verified gene LDB7/YBL006C [Source:SGD;Acc:S000028596]	0.011	-6.54652	0.00264593	0.00622973	yes	down	478.86	0	478.86	0
YHL050W-A		Dubious open reading frame; unlikely to encode a functional protein, based on available experimental and comparative sequence data; identified by gene-trapping, microarray-based expression analysis, and genome-wide homology searching [Source:SGD;Acc:S000028644]	0.02	-5.67153	1.32848e-07	6.4556e-07	yes	down	9.21	0	9.21	0
YFL068W		Putative protein of unknown function; SWAT-GFP and mCherry fusion proteins localize to the cytosol [Source:SGD;Acc:S000001826]	0.021	-5.602	2.63542e-07	1.22626e-06	yes	down	8.78	0	8.78	0
YOR248W	YOR248W	Dubious open reading frame; unlikely to encode a functional protein, based on available experimental and comparative sequence data [Source:SGD;Acc:S000005774]	0.027	-5.22101	0.00450465	0.00997722	yes	down	11.09	0.36	11.09	0.36
YDR210C-C	YDR210C-C	Retrotransposon TYA Gag gene co-transcribed with TYB Pol; translated as TYA or TYA-TYB polyprotein; Gag is a nucleocapsid protein that is the structural constituent of virus-like particles (VLPs); similar to retroviral Gag [Source:SGD;Acc:S000007409]	0.035	-4.83892	9.78638e-05	0.000305553	yes	down	1.01	0	1.01	0
YFR009W-A		Dubious open reading frame; unlikely to encode a functional protein, based on available experimental and comparative sequence data; completely overlaps the verified gene YFR009W; identified by expression profiling and mass spectrometry [Source:SGD;Acc:S000028823]	0.037	-4.74687	0.000169075	0.000505192	yes	down	40.28	0	40.28	0
YDR269C		Dubious open reading frame; unlikely to encode a functional protein, based on available experimental and comparative sequence data [Source:SGD;Acc:S000002677]	0.053	-4.23952	0.00209439	0.00503574	yes	down	10.89	0	10.89	0
YDR431W		Dubious open reading frame; unlikely to encode a functional protein, based on available experimental and comparative sequence data [Source:SGD;Acc:S000002839]	0.057	-4.1449	0.00308698	0.00712287	yes	down	11.74	0	11.74	0
YHR213W		Pseudogenic fragment with similarity to flocculins; YHR213W has a paralog, YAR062W, that arose from a segmental duplication [Source:SGD;Acc:S000001256]	0.059	-4.07596	0.00403818	0.00908731	yes	down	1.96	0	1.96	0
YPL257W-A		Retrotransposon TYA Gag gene co-transcribed with TYB Pol; translated as TYA or TYA-TYB polyprotein; Gag is a nucleocapsid protein that is the structural constituent of virus-like particles (VLPs); similar to retroviral Gag [Source:SGD;Acc:S000007357]	0.067	-3.88953	4.1423e-17	4.98542e-16	yes	down	5.22	0.36	5.22	0.36
YJL027C		Putative protein of unknown function [Source:SGD;Acc:S000003564]	0.078	-3.67542	0.000624667	0.00168147	yes	down	6.66	0.57	6.66	0.57
YBR056C-B		Dubious open reading frame; unlikely to encode a functional protein, based on available experimental and comparative sequence data; almost completely overlaps the dubious ORF YBR056W-A [Source:SGD;Acc:S000087087]	0.084	-3.57168	0.0197214	0.0372254	yes	down	251.54	29.86	251.54	29.86
YEL074W		Dubious open reading frame; unlikely to encode a functional protein, based on available experimental and comparative sequence data; large scale expression analysis showed an increase in mRNA accumulation in strains mutant for exosome components [Source:SGD;Acc:S000000800]	0.085	-3.55994	0.0216547	0.0403909	yes	down	5.79	0	5.79	0
YOL154W		Putative GPI-anchored protein; transcription is induced under low-zinc conditions, as mediated by the Zap1p transcription factor, and at alkaline pH [Source:SGD;Acc:S000005514]	0.085	-3.55726	3.73585e-17	4.5385e-16	yes	down	12.41	1.09	12.41	1.09
YOR282W		Dubious open reading frame; unlikely to encode a functional protein, based on available experimental and comparative sequence data; partially overlaps essential, verified gene PLP2/YOR281C [Source:SGD;Acc:S000005808]	0.102	-3.29691	0.0040583	0.00912306	yes	down	11.72	1.41	11.72	1.41
YMR316C-B		Dubious open reading frame; unlikely to encode a functional protein, based on available experimental and comparative sequence data; almost completely overlaps 5' end of ORF YMR317W [Source:SGD;Acc:S000004934]	0.11	-3.18968	0.00119342	0.00301645	yes	down	17.71	2.32	17.71	2.32
YLR202C		Dubious open reading frame; unlikely to encode a functional protein, based on available experimental and comparative sequence data; partially overlaps the verified ORF YLR201C; ORF contains a putative intron [Source:SGD;Acc:S000004192]	0.113	-3.1449	0.00758853	0.0159081	yes	down	9.86	1.31	9.86	1.31
snR31		H/ACA box small nucleolar RNA (snoRNA); guides pseudouridylation of small subunit (SSU) rRNA at position U999 [Source:SGD;Acc:S000007296]	0.139	-2.84945	6.86964e-05	0.000219794	yes	down	130.25	24.55	130.25	24.55
YCR081C-A		Dubious open reading frame; unlikely to encode a functional protein, based on available experimental and comparative sequence data; completely overlaps with SRB8/YCR081W; identified by gene-trapping, microarray expression analysis, and genome-wide homology searching [Source:SGD;Acc:S000028609]	0.16	-2.64024	0.00385417	0.00871875	yes	down	56.56	12.08	56.56	12.08
YNL057W		Dubious open reading frame; unlikely to encode a functional protein, based on available experimental and comparative sequence data [Source:SGD;Acc:S000005002]	0.17	-2.5604	6.7735e-06	2.52901e-05	yes	down	32.34	6.39	32.34	6.39
YGL258W-A		Putative protein of unknown function [Source:SGD;Acc:S000007607]	0.191	-2.39002	0.00204649	0.00493893	yes	down	76.97	19.66	76.97	19.66
YER023C-A		Dubious open reading frame; unlikely to encode a functional protein, based on available experimental and comparative sequence data; completely overlaps verified gene PRO3; identified by gene-trapping, microarray expression analysis, and genome-wide homology searching [Source:SGD;Acc:S000028622]	0.203	-2.29785	0.00321335	0.00740387	yes	down	122.1	34.35	122.1	34.35
YHR214C-E		Putative protein of unknown function; identified by gene-trapping, microarray-based expression analysis, and genome-wide homology searching [Source:SGD;Acc:S000028654]	0.206	-2.27949	0.0184924	0.0351518	yes	down	15.02	3.74	15.02	3.74
YNL170W		Dubious open reading frame; unlikely to encode a functional protein, based on available experimental and comparative sequence data [Source:SGD;Acc:S000005114]	0.213	-2.23098	0.00511037	0.0111998	yes	down	8.48	2.01	8.48	2.01
YJL169W		Dubious open reading frame; unlikely to encode a functional protein, based on available experimental and comparative sequence data; partially overlaps the verified gene YJL168C/SET2 [Source:SGD;Acc:S000003705]	0.216	-2.20928	0.016989	0.0326884	yes	down	7.7	1.88	7.7	1.88
YHR071C-A		Dubious open reading frame; unlikely to encode a functional protein, based on available experimental and comparative sequence data; partially overlaps the verified ORF ERG7/YHR072W [Source:SGD;Acc:S000028781]	0.226	-2.1449	0.0021958	0.00525222	yes	down	21.09	5.62	21.09	5.62
YJL158C	CIS3	Mannose-containing glycoprotein constituent of the cell wall; member of the PIR (proteins with internal repeats) family [Source:SGD;Acc:S000003694]	0.229	-2.12529	1.29546e-67	5.58172e-66	yes	down	104.9	24.94	104.9	24.94
YGR293C		Dubious open reading frame; unlikely to encode a functional protein, based on available experimental and comparative sequence data; partially overlaps the uncharacterized ORF YGR294W [Source:SGD;Acc:S000003525]	0.232	-2.11014	0.0030312	0.00700417	yes	down	6.79	1.7	6.79	1.7
YOR247W		Mannoprotein that exhibits a tight association with the cell wall; required for cell wall stability in the absence of GPI-anchored mannoproteins; has a high serine-threonine content; expression is induced in cell wall mutants; SRL1 has a paralog, SVS1, that arose from the whole genome duplication [Source:SGD;Acc:S000005773]	0.241	-2.05362	1.17638e-36	3.19452e-35	yes	down	195.79	64.45	195.79	64.45
YBR064W		Dubious open reading frame; unlikely to encode a functional protein, based on available experimental and comparative sequence data; partially overlaps the uncharacterized ORF YBR063C [Source:SGD;Acc:S000000268]	0.249	-2.00505	0.0209792	0.0393466	yes	down	5.3	1.45	5.3	1.45
YCL026C-A	FRM2	Type II nitroreductase, using NADH as reductant; mutants are defective in fatty acid mediated repression of genes involved in fatty acid biosynthesis indicative of a role in lipid signaling; involved in the oxidative stress response; transcription induction by cadmium and selenite indicates a possible role in the metal stress response; expression induced in cells treated with the mycotoxin patuli…	0.254	-1.97498	0.0177334	0.0339186	yes	down	2.88	0.77	2.88	0.77
YJR108W		Protein of unknown function; required for normal microtubule organization [Source:SGD;Acc:S000003869]	0.254	-1.97498	0.0177334	0.0339186	yes	down	8.55	2.45	8.55	2.45
YPL205C		Hypothetical protein; deletion of locus affects telomere length [Source:SGD;Acc:S000006126]	0.254	-1.97498	0.000107922	0.000335014	yes	down	29.07	8.52	29.07	8.52
YCR001W		Putative protein of unknown function; conserved among S. cerevisiae strains; YCR001W is not an essential gene [Source:SGD;Acc:S000000594]	0.274	-1.86806	0.000770968	0.00202634	yes	down	32.69	10.62	32.69	10.62
snR82	SNR82	H/ACA box small nucleolar RNA (snoRNA); guides pseudouridylation of large subunit (LSU) rRNA at positions U1110, U2349, and U2351 [Source:SGD;Acc:S000028467]	0.281	-1.83003	5.46775e-13	4.73701e-12	yes	down	303.6	108.02	303.6	108.02
YMR307W	GAS1	Beta-1,3-glucanosyltransferase; required for cell wall assembly and also has a role in transcriptional silencing; localizes to cell surface via a glycosylphosphatidylinositol (GPI) anchor; also found at nuclear periphery; genetic interactions with histone H3 lysine acetyltransferases GCN5 and SAS3 indicate previously unsuspected functions for Gas1 in DNA damage response and cell cycle regulation …	0.282	-1.82693	1.67082e-196	1.77025e-194	yes	down	108.95	31.03	108.95	31.03
YJL153C	INO1	Inositol-3-phosphate synthase; involved in synthesis of and inositol-containing phospholipids; transcription is coregulated with other phospholipid biosynthetic genes by Ino2p and Ino4p, which bind the UASINO DNA element [Source:SGD;Acc:S000003689]	0.283	-1.82009	0	0	yes	down	668.34	191.38	668.34	191.38
YML099W-A	YML099W-A	Dubious open reading frame; unlikely to encode a functional protein, based on available experimental and comparative sequence data; partially overlaps the verified ORF ARG81/YML099C [Source:SGD;Acc:S000004567]	0.283	-1.82298	0.00592187	0.0127705	yes	down	19.08	6.3	19.08	6.3
YHR182C-A		Dubious open reading frame; unlikely to encode a functional protein, based on available experimental and comparative sequence data; almost completely overlaps ORF GND1/YHR183W [Source:SGD;Acc:S000028784]	0.287	-1.7989	2.31042e-11	1.73833e-10	yes	down	40.14	12.41	40.14	12.41
YPR119W		B-type cyclin involved in cell cycle progression; activates Cdc28p to promote the transition from G2 to M phase; accumulates during G2 and M, then targeted via a destruction box motif for ubiquitin-mediated degradation by the proteasome; CLB2 has a paralog, CLB1, that arose from the whole genome duplication [Source:SGD;Acc:S000006323]	0.289	-1.79055	1.84919e-09	1.1243e-08	yes	down	5.3	1.55	5.3	1.55
YLR261C		Putative protein of unknown function; not conserved in closely related Saccharomyces species; 98% of ORF overlaps the verified gene YPT6; deletion causes a vacuolar protein sorting defect; decreased levels of protein in enolase deficient mutant [Source:SGD;Acc:S000004251]	0.29	-1.78818	5.87112e-08	2.99016e-07	yes	down	78.6	26.66	78.6	26.66
YIL102C-A		Putative protein of unknown function; identified based on comparisons of the genome sequences of six Saccharomyces species; SWAT-GFP, seamless-GFP and mCherry fusion proteins localize to the endoplasmic reticulum [Source:SGD;Acc:S000113587]	0.291	-1.78233	0.00342413	0.00784756	yes	down	115.84	45.53	115.84	45.53
YDR146C		Transcription factor that recruits Mediator and Swi/Snf complexes; activates transcription of genes expressed at the M/G1 phase boundary and in G1 phase; required for expression of the HO gene controlling mating type switching; localization to nucleus occurs during G1 and appears to be regulated by phosphorylation by Cdc28p kinase; SWI5 has a paralog, ACE2, that arose from the whole genome duplic…	0.293	-1.76987	3.98865e-27	7.93189e-26	yes	down	11.2	3.31	11.2	3.31
YML058W-A		Ribonucleotide reductase inhibitor; intrinsically disordered protein that binds to and inhibits Rnr2p; involved in the Mec1p-mediated checkpoint pathway; transcription is induced by genotoxic stress and by activation of the Rad53p pathway; protein abundance increases in response to DNA replication stress [Source:SGD;Acc:S000007472]	0.299	-1.74051	0.00958906	0.0197307	yes	down	158.83	66.19	158.83	66.19
YMR305C		Cell wall protein with similarity to glucanases; may play a role in conjugation during mating based on mutant phenotype and its regulation by Ste12p; SWC10 has a paralog, SCW4, that arose from the whole genome duplication [Source:SGD;Acc:S000004921]	0.3	-1.73794	2.45127e-136	2.05747e-134	yes	down	126.95	38.69	126.95	38.69
YDR112W		Dubious open reading frame; unlikely to encode a functional protein, based on available experimental and comparative sequence data; partially overlaps ALT2/YDR111C; null mutant displays increased levels of spontaneous Rad52p foci [Source:SGD;Acc:S000002519]	0.303	-1.72456	7.98581e-09	4.51551e-08	yes	down	115.58	41.78	115.58	41.78
YBL073W		Dubious open reading frame; unlikely to encode a functional protein, based on available experimental and comparative sequence data; partially overlaps the essential gene AAR2/YBL074C [Source:SGD;Acc:S000000169]	0.307	-1.70399	0.0242019	0.0445506	yes	down	17.29	6.32	17.29	6.32
YGR108W	CLB1	B-type cyclin involved in cell cycle progression; activates Cdc28p to promote the transition from G2 to M phase; accumulates during G2 and M, then targeted via a destruction box motif for ubiquitin-mediated degradation by the proteasome; CLB1 has a paralog, CLB2, that arose from the whole genome duplication [Source:SGD;Acc:S000003340]	0.31	-1.69119	2.77081e-30	6.17509e-29	yes	down	21.87	6.86	21.87	6.86
YMR051C		Retrotransposon TYA Gag gene co-transcribed with TYB Pol; translated as TYA or TYA-TYB polyprotein; Gag is a nucleocapsid protein that is the structural constituent of virus-like particles (VLPs); similar to retroviral Gag [Source:SGD;Acc:S000004654]	0.312	-1.68046	0.000667435	0.00178323	yes	down	2.13	0.67	2.13	0.67
YLR194C		Structural constituent of the cell wall; attached to the plasma membrane by a GPI-anchor; expression is upregulated in response to cell wall stress; null mutant is sensitive to the antifungal agent polyhexamethylene biguanide, resistant to zymolyase treatment and has increased chitin deposition [Source:SGD;Acc:S000004184]	0.315	-1.6643	5.39454e-278	8.10812e-276	yes	down	510.12	165.9	510.12	165.9
YBR162C		Covalently-bound cell wall protein of unknown function; identified as a cell cycle regulated SBF target gene; deletion mutants are highly resistant to treatment with beta-1,3-glucanase; has sequence similarity to YJL171C [Source:SGD;Acc:S000000366]	0.319	-1.64849	1.13081e-207	1.26007e-205	yes	down	171.25	55.36	171.25	55.36
YGR279C		Cell wall protein with similarity to glucanases; scw4 scw10 double mutants exhibit defects in mating; SCW4 has a paralog, SCW10, that arose from the whole genome duplication [Source:SGD;Acc:S000003511]	0.319	-1.64928	2.40051e-105	1.56712e-103	yes	down	106.25	34.44	106.25	34.44
YHL021C	AIM17	Protein of unknown function; the authentic, non-tagged protein is detected in highly purified mitochondria in high-throughput studies; null mutant displays reduced frequency of mitochondrial genome loss [Source:SGD;Acc:S000001013]	0.323	-1.63166	0	0	yes	down	346.68	113.35	346.68	113.35
YLR154W-E		Dubious open reading frame; unlikely to encode a functional protein, based on available experimental and comparative sequence data; encoded within the 35S rRNA gene on the opposite strand [Source:SGD;Acc:S000028676]	0.331	-1.59577	0.0185173	0.0351888	yes	down	161.17	74.46	161.17	74.46
YMR274C		Type II CAAX prenyl protease; involved in the proteolysis and maturation of Ras and the a-factor mating pheromone [Source:SGD;Acc:S000004887]	0.335	-1.57643	3.97869e-08	2.07373e-07	yes	down	9.5	3.26	9.5	3.26
YPR145C-A		Putative protein of unknown function [Source:SGD;Acc:S000113589]	0.335	-1.5761	2.5117e-35	6.44172e-34	yes	down	3225.54	1527.23	3225.54	1527.23
YGL194C-A		Putative protein of unknown function; identified based on comparisons of the genome sequences of six Saccharomyces species; SWAT-GFP and mCherry fusion proteins localize to the endoplasmic reticulum [Source:SGD;Acc:S000087160]	0.339	-1.55994	0.0044256	0.00982572	yes	down	95.08	42.53	95.08	42.53
YHR183W		6-phosphogluconate dehydrogenase (decarboxylating); catalyzes an NADPH regenerating reaction in the pentose phosphate pathway; required for growth on D-glucono-delta-lactone and adaptation to oxidative stress; GND1 has a paralog, GND2, that arose from the whole genome duplication [Source:SGD;Acc:S000001226]	0.349	-1.51798	5.54984e-161	5.51825e-159	yes	down	136.38	48.21	136.38	48.21
snR4		C/D box small nucleolar RNA (snoRNA) but not shown to be active; no target site is predicted within the ribosomal RNAs [Source:SGD;Acc:S000006493]	0.349	-1.5193	0.000748619	0.00197644	yes	down	596.39	294.74	596.39	294.74
YDR309C		Redundant rho-like GTPase Cdc42p effector; involved in initiation of budding and cellular polarization; interacts with Cdc42p via the Cdc42/Rac-interactive binding (CRIB) domain and with PI(4,5)P2 via a polybasic region; GIC2 has a paralog, GIC1, that arose from the whole genome duplication [Source:SGD;Acc:S000002717]	0.354	-1.50007	1.41394e-34	3.51473e-33	yes	down	39.01	14.02	39.01	14.02
YIL058W		Dubious open reading frame; unlikely to encode a functional protein, based on available experimental and comparative sequence data [Source:SGD;Acc:S000001320]	0.354	-1.49854	0.00682726	0.0144813	yes	down	43.24	18.87	43.24	18.87
YKL084W		Zinc-binding mitochondrial intermembrane space (IMS) protein; involved in a disulfide relay system for IMS import of cysteine-containing proteins; binds Mia40p and stimulates its Erv1p-dependent oxidation, probably by sequestering zinc [Source:SGD;Acc:S000001567]	0.354	-1.49652	1.06045e-07	5.23581e-07	yes	down	76.34	31.01	76.34	31.01
YMR290W-A		Dubious open reading frame; unlikely to encode a functional protein, based on available experimental and comparative sequence data; overlaps 5' end of essential HAS1/YMR290C gene which encodes an ATP-dependent RNA helicase [Source:SGD;Acc:S000004904]	0.354	-1.49994	0.00134605	0.003368	yes	down	28.47	11.56	28.47	11.56
YPR074C		Transketolase; catalyzes conversion of xylulose-5-phosphate and ribose-5-phosphate to sedoheptulose-7-phosphate and glyceraldehyde-3-phosphate in the pentose phosphate pathway; needed for synthesis of aromatic amino acids; TKL1 has a paralog, TKL2, that arose from the whole genome duplication [Source:SGD;Acc:S000006278]	0.354	-1.49626	5.46603e-285	8.61633e-283	yes	down	167.3	59.8	167.3	59.8
YDR079C-A		Component of RNA polymerase II general transcription factor TFIIH; involved in transcription initiation and in nucleotide-excision repair; relocalizes to the cytosol in response to hypoxia; homolog of Chlamydomonas reinhardtii REX1-S protein involved in DNA repair [Source:SGD;Acc:S000007603]	0.359	-1.47748	0.0213695	0.0399397	yes	down	116.47	57.32	116.47	57.32
YJR028W		Retrotransposon TYA Gag gene co-transcribed with TYB Pol; translated as TYA or TYA-TYB polyprotein; Gag is a nucleocapsid protein that is the structural constituent of virus-like particles (VLPs); similar to retroviral Gag [Source:SGD;Acc:S000003789]	0.361	-1.47066	1.45881e-19	2.06308e-18	yes	down	18.27	6.69	18.27	6.69
YHR056W-A		Dubious open reading frame; unlikely to encode a functional protein, based on available experimental and comparative sequence data; completely overlaps ORF RSC30/YHR056C [Source:SGD;Acc:S000028777]	0.362	-1.46674	0.00290455	0.00675257	yes	down	13.19	5.21	13.19	5.21
YGR038C-A		Retrotransposon TYA Gag gene co-transcribed with TYB Pol; translated as TYA or TYA-TYB polyprotein; Gag is a nucleocapsid protein that is the structural constituent of virus-like particles (VLPs); similar to retroviral Gag [Source:SGD;Acc:S000007407]	0.365	-1.45578	0.00727289	0.015326	yes	down	1.63	0.6	1.63	0.6
YBR162W-A		Protein of unknown function; expression suppresses a secretory pathway mutation in E. coli; has similarity to the mammalian RAMP4 protein involved in secretion [Source:SGD;Acc:S000002158]	0.366	-1.45142	1.0508e-05	3.83907e-05	yes	down	766.79	394.12	766.79	394.12
YDL071C	YDL071C	Dubious open reading frame; unlikely to encode a functional protein, based on available experimental and comparative sequence data; partially overlaps the verified ORF BDF2/YDL070W [Source:SGD;Acc:S000002229]	0.367	-1.44446	0.00099136	0.00254252	yes	down	25.03	10.36	25.03	10.36
YDL172C		Dubious open reading frame; unlikely to encode a functional protein, based on available experimental and comparative sequence data [Source:SGD;Acc:S000002331]	0.367	-1.44729	1.40846e-07	6.81353e-07	yes	down	33.06	13.02	33.06	13.02
YKL138C-A		Essential subunit of the Dam1 complex (aka DASH complex); complex couples kinetochores to the force produced by MT depolymerization thereby aiding in chromosome segregation; is transferred to the kinetochore prior to mitosis [Source:SGD;Acc:S000028421]	0.372	-1.42749	8.75724e-05	0.000275282	yes	down	448.54	231.36	448.54	231.36
YOL024W		Putative protein of unknown function; predicted to have thiol-disulfide oxidoreductase active site; YOL024W has a paralog, IGD1, that arose from the whole genome duplication [Source:SGD;Acc:S000005384]	0.375	-1.41555	0.0184642	0.0351189	yes	down	5.75	2.29	5.75	2.29
YNR009W		Transcriptional co-repressor of MBF-regulated gene expression; Nrm1p associates stably with promoters via MCB binding factor (MBF) to repress transcription upon exit from G1 phase [Source:SGD;Acc:S000005292]	0.379	-1.40124	0.000435687	0.00120438	yes	down	6.61	2.58	6.61	2.58
YHR143W		Daughter cell-specific secreted protein with similarity to glucanases; degrades cell wall from the daughter side causing daughter to separate from mother; expression is repressed by cAMP [Source:SGD;Acc:S000001186]	0.382	-1.38666	1.0505e-107	7.07227e-106	yes	down	177.3	69.25	177.3	69.25
YAL031W-A		Dubious open reading frame; unlikely to encode a functional protein, based on available experimental and comparative sequence data; partially overlaps ORF GIP4/YAL031C [Source:SGD;Acc:S000028731]	0.383	-1.38371	0.000658778	0.00176229	yes	down	55.62	25.47	55.62	25.47
YLR235C		Dubious open reading frame; unlikely to encode a functional protein, based on available experimental and comparative sequence data; overlaps ORFs TOP3/YLR234W and YLR236C [Source:SGD;Acc:S000004225]	0.384	-1.38097	0.0223196	0.041416	yes	down	10.75	4.58	10.75	4.58
YER180C-A		Protein interacting with Arl3p; Arl3p is a GTPase of the Ras superfamily involved in vesicle-tethering at the Golgi; putative ortholog of human SCOCO [Source:SGD;Acc:S000028437]	0.388	-1.3673	0.000644599	0.00172865	yes	down	123.88	61.75	123.88	61.75
YPL056C		Putative protein of unknown function; deletion mutant is fluconazole resistant and has long chronological lifespan [Source:SGD;Acc:S000005977]	0.389	-1.362	1.49922e-05	5.34149e-05	yes	down	95.58	44.59	95.58	44.59
YDR098C-A		Retrotransposon TYA Gag gene co-transcribed with TYB Pol; translated as TYA or TYA-TYB polyprotein; Gag is a nucleocapsid protein that is the structural constituent of virus-like particles (VLPs); similar to retroviral Gag [Source:SGD;Acc:S000007390]	0.39	-1.35746	0.000669373	0.00178767	yes	down	2.92	1.15	2.92	1.15
YBR105C	VID24	GID Complex regulatory subunit; binds GID Complex in response to glucose through interactions with complex member Vid28p; regulates fructose-1,6-bisphosphatase (FBPase) targeting to the vacuole; promotes proteasome-dependent catabolite degradation of FBPase; peripheral membrane protein located at Vid (vacuole import and degradation) vesicles [Source:SGD;Acc:S000000309]	0.393	-1.34796	2.31345e-106	1.5257e-104	yes	down	157.62	63.05	157.62	63.05
YNL289W	PCL1	Cyclin, interacts with cyclin-dependent kinase Pho85p; member of the Pcl1,2-like subfamily, involved in the regulation of polarized growth and morphogenesis and progression through the cell cycle; is ubiquitinated by Dma1p; phosphorylation by Pho85p targets it for degradation; localizes to sites of polarized cell growth [Source:SGD;Acc:S000005233]	0.394	-1.3421	5.26351e-15	5.48679e-14	yes	down	29.26	11.85	29.26	11.85
YIR023C-A		Dubious open reading frame; unlikely to encode a functional protein, based on available experimental and comparative sequence data; almost completely overlaps ORF DAL81/YIR023W [Source:SGD;Acc:S000028801]	0.399	-1.32686	0.00163525	0.00402615	yes	down	42.44	19.88	42.44	19.88
YLR374C		Dubious open reading frame; unlikely to encode a functional protein, based on available experimental and comparative sequence data; partially overlaps the uncharacterized ORF STP3/YLR375W [Source:SGD;Acc:S000004366]	0.4	-1.32086	0.00102685	0.00262833	yes	down	25.36	11.33	25.36	11.33
YBR232C		Dubious open reading frame; unlikely to encode a functional protein, based on available experimental and comparative sequence data [Source:SGD;Acc:S000000436]	0.401	-1.31702	0.025213	0.0462012	yes	down	15.12	6.9	15.12	6.9
YMR199W		G1 cyclin involved in regulation of the cell cycle; activates Cdc28p kinase to promote the G1 to S phase transition; late G1 specific expression depends on transcription factor complexes, MBF (Swi6p-Mbp1p) and SBF (Swi6p-Swi4p); CLN1 has a paralog, CLN2, that arose from the whole genome duplication; cell cycle arrest phenotype of the cln1 cln2 cln3 triple null mutant is complemented by any of hum…	0.401	-1.31709	1.35636e-32	3.21104e-31	yes	down	28.56	11.59	28.56	11.59
YGL157W		NADPH-dependent aldehyde reductase; utilizes aromatic and alophatic aldehyde substrates; member of the short-chain dehydrogenase/reductase superfamily [Source:SGD;Acc:S000003125]	0.402	-1.31483	4.25945e-06	1.64646e-05	yes	down	7.64	3.13	7.64	3.13
YLR177W		Putative protein of unknown function; phosphorylated by Dbf2p-Mob1p in vitro; some strains contain microsatellite polymophisms at this locus; not an essential gene; YLR177W has a paralog, PSP1, that arose from the whole genome duplication [Source:SGD;Acc:S000004167]	0.402	-1.31609	2.56155e-77	1.23547e-75	yes	down	59.34	24.05	59.34	24.05
YIL020C-A		Dubious open reading frame; unlikely to encode a functional protein, based on available experimental and comparative sequence data; completely overlaps origin of replication ARS918, partially overlaps ORF RPB3/YIL021W [Source:SGD;Acc:S000028787]	0.403	-1.31109	0.0144888	0.028497	yes	down	22.19	10.36	22.19	10.36
YBR078W		GPI-anchored protein of unknown function; possible role in apical bud growth; GPI-anchoring on the plasma membrane crucial to function; phosphorylated in mitochondria; similar to Sps2p; ECM33 has a paralog, PST1, that arose from the whole genome duplication [Source:SGD;Acc:S000000282]	0.404	-1.30929	6.96161e-286	1.12482e-283	yes	down	364.95	171.92	364.95	171.92
YCL027W		Membrane protein localized to the shmoo tip; required for cell fusion; expression regulated by mating pheromone; proposed to coordinate signaling, fusion, and polarization events required for fusion; potential Cdc28p substrate [Source:SGD;Acc:S000000532]	0.405	-1.30562	5.8649e-11	4.22573e-10	yes	down	9.49	3.89	9.49	3.89
YOR315W		Nuclear protein putative transcription factor; required for growth of superficial pseudohyphae (which do not invade the agar substrate) but not for invasive pseudohyphal growth; may act together with Phd1p; potential Cdc28p substrate [Source:SGD;Acc:S000005842]	0.413	-1.27564	1.31084e-12	1.09882e-11	yes	down	19.14	8.06	19.14	8.06
YGL253W	HXK2	Hexokinase isoenzyme 2; phosphorylates glucose in cytosol; predominant hexokinase during growth on glucose; represses expression of HXK1, GLK1, induces expression of its own gene; antiapoptotic; phosphorylation/dephosphorylation at Ser14 by kinase Snf1p, phosphatase Glc7p-Reg1p regulates nucleocytoplasmic shuttling of Hxk2p; functions downstream of Sit4p in control of cell cycle, mitochondrial fu…	0.415	-1.26998	8.43264e-95	4.86609e-93	yes	down	105.18	44.16	105.18	44.16
YLR413W		Protein of unknown function; not an essential gene; YLR413W has a paralog, FAT3, that arose from the whole genome duplication [Source:SGD;Acc:S000004405]	0.416	-1.26528	1.59915e-12	1.33187e-11	yes	down	8.36	3.51	8.36	3.51
YBR124W		Putative protein of unknown function [Source:SGD;Acc:S000000328]	0.419	-1.25486	0.0027151	0.00636709	yes	down	29.25	13.95	29.25	13.95
YPR137C-A		Retrotransposon TYA Gag gene co-transcribed with TYB Pol; translated as TYA or TYA-TYB polyprotein; Gag is a nucleocapsid protein that is the structural constituent of virus-like particles (VLPs); similar to retroviral Gag [Source:SGD;Acc:S000007359]	0.419	-1.25624	2.10385e-14	2.08545e-13	yes	down	16.59	7.04	16.59	7.04
RME3		Antisense transcript that represses the meiosis-specific ZIP2 gene; expressed in haploid cells under sporulation inducing conditions; regulates ZIP2 in a cis-dependent manner; RME3 is repressed by the MAT a1/alpha2 complex in diploid cells [Source:SGD;Acc:S000144910]	0.42	-1.25237	9.42898e-10	5.92796e-09	yes	down	6.85	2.9	6.85	2.9
YLR467C-A		Dubious open reading frame; unlikely to encode a functional protein, based on available experimental and comparative sequence data; partially overlaps the verified ORF YRF1-4/YLR466W [Source:SGD;Acc:S000028687]	0.423	-1.24042	0.000207665	0.000608127	yes	down	20.5	9.31	20.5	9.31
YNL112W		ATP-dependent RNA helicase of the DEAD-box protein family; has strong preference for dsRNA; interacts with YRA1; required for assembly of Yra1p, Nab2p and Mex67p onto mRNA and formation of nuclear mRNP; involved in mRNA decay and rRNA processing; may be involved in suppression of transcription from cryptic initiation sites [Source:SGD;Acc:S000005056]	0.424	-1.23675	1.90398e-25	3.64065e-24	yes	down	24.22	10.39	24.22	10.39
YOR050C	YOR050C	Dubious open reading frame; unlikely to encode a functional protein, based on available experimental and comparative sequence data; null mutant is viable [Source:SGD;Acc:S000005576]	0.424	-1.23801	0.0169244	0.0325931	yes	down	21.18	10.32	21.18	10.32
YNL327W		Glycosylphosphatidylinositol (GPI)-anchored cell wall endoglucanase; required for proper cell separation after cytokinesis; expression is activated by Swi5p and tightly regulated in a cell cycle-dependent manner [Source:SGD;Acc:S000005271]	0.427	-1.22918	3.06415e-65	1.26946e-63	yes	down	31.28	13.41	31.28	13.41
YBR224W		Dubious open reading frame; unlikely to encode a functional protein, based on available experimental and comparative sequence data; partially overlaps the verified gene TDP1 [Source:SGD;Acc:S000000428]	0.428	-1.22583	0.0176536	0.033796	yes	down	7.37	3.35	7.37	3.35
YIL158W		Protein of unknown function; overexpression causes cell cycle delay or arrest; green fluorescent protein (GFP)-fusion protein localizes to vacuole; null mutant displays elevated frequency of mitochondrial genome loss; relocalizes from nucleus to cytoplasm upon DNA replication stress; AIM20 has a paralog, SKG1, that arose from the whole genome duplication [Source:SGD;Acc:S000001420]	0.428	-1.22291	0.000267072	0.000762743	yes	down	12.31	5.51	12.31	5.51
YBR138C	YBR138C	Cytoplasmic protein of unknown function; APCC(Cdh1) substrate; potentially phosphorylated by Cdc28p; YBR138C is not an essential gene [Source:SGD;Acc:S000000342]	0.431	-1.21481	8.27871e-13	7.10562e-12	yes	down	12.34	5.38	12.34	5.38
YOR325W		Dubious open reading frame; unlikely to encode a functional protein, based on available experimental and comparative sequence data; completely overlaps the verified ORF FRT1 [Source:SGD;Acc:S000005852]	0.431	-1.21524	0.0170856	0.0328545	yes	down	9.14	4.24	9.14	4.24
YLR280C		Dubious open reading frame; unlikely to encode a functional protein, based on available experimental and comparative sequence data [Source:SGD;Acc:S000004270]	0.434	-1.20532	0.0126123	0.0251197	yes	down	23.42	11.64	23.42	11.64
YHR210C		Putative aldose 1-epimerase superfamily protein; non-essential gene; highly expressed under anaeorbic conditions [Source:SGD;Acc:S000001253]	0.436	-1.19737	0.0119827	0.0239987	yes	down	2.71	1.2	2.71	1.2
YLR062C		Dubious open reading frame; unlikely to encode a functional protein, based on available experimental and comparative sequence data; not conserved in closely related Saccharomyces species; 98% of ORF overlaps the verified gene RPL22A; diploid mutant displays a weak budding pattern phenotype in a systematic assay [Source:SGD;Acc:S000004052]	0.436	-1.19915	0.0134489	0.0266381	yes	down	18.34	8.98	18.34	8.98
YBR296C	PHO89	Plasma membrane Na+/Pi cotransporter; active in early growth phase; similar to phosphate transporters of Neurospora crassa; transcription regulated by inorganic phosphate concentrations and Pho4p; mutations in related human transporter genes hPit1 and hPit2 are associated with hyperphosphatemia-induced calcification of vascular tissue and familial idiopathic basal ganglia calcification [Source:SG…	0.437	-1.19561	2.14508e-269	3.08081e-267	yes	down	272.22	120.06	272.22	120.06
YGR035C		Putative protein of unknown function, potential Cdc28p substrate; transcription is activated by paralogous transcription factors Yrm1p and Yrr1p along with genes involved in multidrug resistance; YGR035C has a paralog, YLR346C, that arose from the whole genome duplication [Source:SGD;Acc:S000003267]	0.438	-1.19071	6.03543e-05	0.00019523	yes	down	61.76	31.01	61.76	31.01
YPR123C		Dubious open reading frame; unlikely to encode a functional protein, based on available experimental and comparative sequence data; partially/completely overlaps the verified ORF CTR [Source:SGD;Acc:S000006327]	0.439	-1.18711	1.44894e-05	5.1709e-05	yes	down	38.77	18.57	38.77	18.57
YLR414C		Plasma membrane protein with a role in cell wall integrity; co-localizes with Sur7p in punctate membrane patches; null mutant displays decreased thermotolerance; transcription induced upon cell wall damage and metal ion stress [Source:SGD;Acc:S000004406]	0.44	-1.18506	8.19135e-203	8.82345e-201	yes	down	587.03	265.71	587.03	265.71
YPL222C-A		Protein of unknown function; identified by gene-trapping, microarray-based expression analysis, and genome-wide homology searching [Source:SGD;Acc:S000028722]	0.44	-1.18456	0.00107796	0.00274719	yes	down	179.58	103.66	179.58	103.66
YPL272C		Putative protein of unknown function; gene expression induced in response to ketoconazole; YPL272C is not an essential gene [Source:SGD;Acc:S000006193]	0.44	-1.18385	2.08595e-39	6.12796e-38	yes	down	44.02	19.6	44.02	19.6
YHR163W		6-phosphogluconolactonase; catalyzes the second step of the pentose phosphate pathway; weak multicopy suppressor of los1-1 mutation; homologous to Sol2p and Sol1p; SOL3 has a paralog, SOL4, that arose from the whole genome duplication [Source:SGD;Acc:S000001206]	0.443	-1.17575	6.26851e-82	3.14057e-80	yes	down	257.94	117.81	257.94	117.81
YLR110C		Cell wall mannoprotein; plays a role in maintenance of newly synthesized areas of cell wall; localizes to periphery of small buds, septum region of larger buds, and shmoo tip; CCW12 has a paralog, YDR134C, that arose from the whole genome duplication [Source:SGD;Acc:S000004100]	0.445	-1.16929	1.17108e-154	1.08124e-152	yes	down	1833.08	903.14	1833.08	903.14
YNL226W		Dubious open reading frame; unlikely to encode a functional protein, based on available experimental and comparative sequence data; overlaps the verified gene JJJ1/YNL227C [Source:SGD;Acc:S000005170]	0.446	-1.16452	0.00154653	0.00382518	yes	down	24.78	12.19	24.78	12.19
YML031C-A	YML031C-A	Dubious open reading frame; unlikely to encode a functional protein, based on available experimental and comparative sequence data; partially overlaps verified ORF NDC1/YML031W [Source:SGD;Acc:S000028809]	0.449	-1.15667	0.00667643	0.0142034	yes	down	34.3	17.86	34.3	17.86
YDR502C	SAM2	S-adenosylmethionine synthetase; catalyzes transfer of the adenosyl group of ATP to the sulfur atom of methionine; comparative analysis suggests that a mitochondrially targeted form may result from translation starting at a non-canonical codon upstream of the annotated start codon [Source:SGD;Acc:S000002910]	0.45	-1.15071	4.89693e-42	1.52158e-40	yes	down	71.82	32.89	71.82	32.89
YLR053C		Putative protein of unknown function [Source:SGD;Acc:S000004043]	0.45	-1.15277	6.2299e-08	3.16291e-07	yes	down	151.15	79.63	151.15	79.63
YHR021W-A		Putative protein of unknown function; may contribute to cell wall biosynthesis, mutants display zymolyase hypersensitivity [Source:SGD;Acc:S000003531]	0.452	-1.1449	0.00597553	0.0128733	yes	down	14.66	7.18	14.66	7.18
snR11		H/ACA box small nucleolar RNA (snoRNA); guides pseudouridylation of large subunit (LSU) rRNA at position U2416 [Source:SGD;Acc:S000007293]	0.452	-1.1449	0.000276102	0.000785753	yes	down	185.82	108.06	185.82	108.06
YER124C		Daughter cell-specific protein; may regulate cross-talk between the mating and filamentation pathways; deletion affects cell separation after division and sensitivity to alpha-factor and drugs affecting the cell wall; relocalizes from bud neck to cytoplasm upon DNA replication stress [Source:SGD;Acc:S000000926]	0.454	-1.13771	7.62809e-131	6.24055e-129	yes	down	195.13	102.84	195.13	102.84
YER190C-B		Putative protein of unknown function; identified by gene-trapping, microarray-based expression analysis, and genome-wide homology searching [Source:SGD;Acc:S000028627]	0.456	-1.13343	2.93874e-05	9.97011e-05	yes	down	30.02	14.68	30.02	14.68
YMR316C-A		Protein of unknown function; SWAT-GFP and mCherry fusion proteins localize to the endoplasmic reticulum; mRNA identified as translated by ribosome profiling data; overlaps the verified gene DIA1/YMR316W [Source:SGD;Acc:S000004933]	0.456	-1.13359	0.00153048	0.00378839	yes	down	63.36	34.38	63.36	34.38
YMR122W-A		Protein of unknown function; green fluorescent protein (GFP)-fusion protein localizes to the cytoplasm and endoplasmic reticulum [Source:SGD;Acc:S000007524]	0.457	-1.12852	2.51652e-20	3.75617e-19	yes	down	1298.04	767.28	1298.04	767.28
YNL259C		Cytosolic copper metallochaperone; transports copper to the secretory vesicle copper transporter Ccc2p for eventual insertion into Fet3p, which is a multicopper oxidase required for high-affinity iron uptake; human homolog ATOX1 can complement yeast atx1 mutant; overexpression of human ATOX1 suppresses lysine auxotrophy of the yeast sod1 null mutant, as does overexpression of yeast ATX1 [Source:S…	0.458	-1.12698	6.06296e-06	2.2835e-05	yes	down	636.4	397.58	636.4	397.58
YBR158W	AMN1	Protein required for daughter cell separation; multiple mitotic checkpoints, and chromosome stability; contains 12 degenerate leucine-rich repeat motifs; expression is induced by the Mitotic Exit Network (MEN) [Source:SGD;Acc:S000000362]	0.461	-1.11854	3.23684e-50	1.12471e-48	yes	down	57.69	26.86	57.69	26.86
YPR060C	ARO7	Chorismate mutase; catalyzes the conversion of chorismate to prephenate to initiate the tyrosine/phenylalanine-specific branch of aromatic amino acid biosynthesis [Source:SGD;Acc:S000006264]	0.462	-1.11491	9.94835e-07	4.24117e-06	yes	down	17.51	8.33	17.51	8.33
YDL055C	PSA1	GDP-mannose pyrophosphorylase (mannose-1-phosphate guanyltransferase); synthesizes GDP-mannose from GTP and mannose-1-phosphate in cell wall biosynthesis; required for normal cell wall structure [Source:SGD;Acc:S000002213]	0.463	-1.11131	1.0113e-205	1.1078e-203	yes	down	418.54	197.28	418.54	197.28
YEL075W-A	YEL075W-A	Dubious open reading frame; unlikely to encode a functional protein, based on available experimental and comparative sequence data [Source:SGD;Acc:S000002956]	0.463	-1.11078	0.00442104	0.00981896	yes	down	8.83	4.28	8.83	4.28
YHR071W		Cyclin; interacts with and phosphorylated by Pho85p cyclin-dependent kinase (Cdk), induced by Gcn4p at level of transcription, specifically required for Gcn4p degradation, may be sensor of cellular protein biosynthetic capacity [Source:SGD;Acc:S000001113]	0.464	-1.10825	9.75721e-70	4.34902e-68	yes	down	388.92	182.29	388.92	182.29
YJR009C	TDH2	Glyceraldehyde-3-phosphate dehydrogenase (GAPDH), isozyme 2; involved in glycolysis and gluconeogenesis; tetramer that catalyzes reaction of glyceraldehyde-3-phosphate to 1,3 bis-phosphoglycerate; detected in cytoplasm and cell wall; protein abundance increases in response to DNA replication stress; GAPDH-derived antimicrobial peptides are active against a wide variety of wine-related yeasts and …	0.465	-1.10605	0	0	yes	down	1119.99	531.02	1119.99	531.02
YMR215W		Putative 1,3-beta-glucanosyltransferase; has similarity go other GAS family members; low abundance, possibly inactive member of the GAS family of GPI-containing proteins; localizes to the cell wall; mRNA induced during sporulation [Source:SGD;Acc:S000004828]	0.47	-1.08838	2.94628e-21	4.62181e-20	yes	down	25.74	12.24	25.74	12.24
YNR067C	DSE4	Daughter cell-specific secreted protein with similarity to glucanases; degrades cell wall from the daughter side causing daughter to separate from mother [Source:SGD;Acc:S000005350]	0.471	-1.08578	1.56233e-53	5.70473e-52	yes	down	28.8	13.63	28.8	13.63
YER067W		Protein of unknown function; involved in energy metabolism under respiratory conditions; protein abundance is increased upon intracellular iron depletion or in response to DNA replication stress; RGI1 has a paralog, RGI2, that arose from the whole genome duplication [Source:SGD;Acc:S000000869]	0.473	-1.07959	4.83303e-107	3.2202e-105	yes	down	885.74	449.29	885.74	449.29
YOL019W	YOL019W	Protein of unknown function; green fluorescent protein (GFP)-fusion protein localizes to the cell periphery and vacuole; YOL019W has a paralog, DCV1, that arose from the whole genome duplication [Source:SGD;Acc:S000005379]	0.474	-1.07722	4.58796e-46	1.4826e-44	yes	down	55.82	26.74	55.82	26.74
YBR058C-A		Protein that stimulates the activity of serine palmitoyltransferase; involved in sphingolipid biosynthesis; Lcb1p and Lcb2p are the two components of serine palmitoyltransferase [Source:SGD;Acc:S000007521]	0.475	-1.07452	0.000746842	0.00197255	yes	down	237.7	148.86	237.7	148.86
YKL023C-A		Putative protein of unknown function [Source:SGD;Acc:S000113559]	0.475	-1.07452	0.017116	0.0329032	yes	down	165.49	106.23	165.49	106.23
YBL031W		Mitotic spindle protein; interacts with components of the Dam1 (DASH) complex, its effector Sli15p, and microtubule-associated protein Bim1p; also localizes to nuclear microtubules and to the bud neck in a ring-shaped structure; inhibits dynein function [Source:SGD;Acc:S000000127]	0.477	-1.06931	0.000116341	0.000358566	yes	down	7.73	3.76	7.73	3.76
YMR032W	HOF1	Protein that regulates actin cytoskeleton organization; required for cytokinesis, actin cable organization, and secretory vesicle trafficking; localized to bud neck; phosphorylated by Dbf2p; regulates actomyosin ring dynamics and septin localization; contains an SH3 domain; N terminus controls cell size and levels of actin cables, while C terminus controls actin cable organization via direct regu…	0.478	-1.06518	6.8442e-07	2.99081e-06	yes	down	5.49	2.65	5.49	2.65
YER066C-A		Dubious open reading frame; unlikely to encode a functional protein, based on available experimental and comparative sequence data; partially overlaps uncharacterized ORF YER067W [Source:SGD;Acc:S000002959]	0.482	-1.05142	2.53912e-09	1.52229e-08	yes	down	63.48	32.7	63.48	32.7
YGL008C	PMA1	Plasma membrane P2-type H+-ATPase; pumps protons out of cell; major regulator of cytoplasmic pH and plasma membrane potential; long-lived protein asymmetrically distributed at plasma membrane between mother cells and buds; accumulates at high levels in mother cells during aging, buds emerge with very low levels of Pma1p, newborn cells have low levels of Pma1p; Hsp30p plays a role in Pma1p regulat…	0.482	-1.05159	0	0	yes	down	471.19	235.68	471.19	235.68
YNL066W	SUN4	Cell wall protein related to glucanases; possibly involved in cell wall septation; member of the SUN family; SUN4 has a paralog, SIM1, that arose from the whole genome duplication [Source:SGD;Acc:S000005010]	0.483	-1.0492	1.04603e-28	2.20932e-27	yes	down	32.12	15.31	32.12	15.31
YPR051W	MAK3	Catalytic subunit of the NatC type N-terminal acetyltransferase (NAT); involved in subcellular targeting of select N-terminally acetylated substrates to the Golgi apparatus (Arl3p and Grh1p) and the inner nuclear membrane (Trm1p); required for replication of dsRNA virus; human NatC ortholog, Naa60, functionally complements the null, requiring either auxiliary subunit Mak10p or co-expression of hu…	0.491	-1.02678	3.81399e-07	1.73713e-06	yes	down	42.27	21.99	42.27	21.99
YBL002W		Histone H2B; core histone protein required for chromatin assembly and chromosome function; nearly identical to HTB1; Rad6p-Bre1p-Lge1p mediated ubiquitination regulates reassembly after DNA replication, transcriptional activation, meiotic DSB formation and H3 methylation [Source:SGD;Acc:S000000098]	0.492	-1.02229	4.88697e-17	5.87072e-16	yes	down	238.54	130.55	238.54	130.55
YAL026C-A		Dubious open reading frame; unlikely to encode a functional protein, based on available experimental and comparative sequence data; partially overlaps the uncharacterized ORF YAL027W and the verified gene DRS2 [Source:SGD;Acc:S000028730]	0.493	-1.02138	0.0111138	0.0224886	yes	down	16.66	8.94	16.66	8.94
YKR012C		Dubious open reading frame; unlikely to encode a functional protein, based on available experimental and comparative sequence data; partially overlaps the verified gene PRY2 [Source:SGD;Acc:S000001720]	0.493	-1.01915	0.00600154	0.012925	yes	down	29.49	16.35	29.49	16.35
YOL046C		Dubious open reading frame; unlikely to encode a functional protein, based on available experimental and comparative sequence data; almost completely overlaps the verified gene PSK2/YOL045W [Source:SGD;Acc:S000005406]	0.494	-1.01738	0.021029	0.0394171	yes	down	5.63	2.89	5.63	2.89
YLR286C		Endochitinase; required for cell separation after mitosis; transcriptional activation during the G1 phase of the cell cycle is mediated by transcription factor Ace2p [Source:SGD;Acc:S000004276]	0.496	-1.0103	0	0	yes	down	436.79	219.11	436.79	219.11
YBR038W		Chitin synthase II; catalyzes transfer of N-acetylglucosamine (GlcNAc) to chitin upon activation of zymogenic form; required for chitin synthesis in the primary septum during cytokinesis; localization regulated by Cdk1p during mitosis; phosphorylation by Dbf2p kinase regulates its dynamics and chitin synthesis during cytokinesis [Source:SGD;Acc:S000000242]	0.497	-1.00917	2.01426e-22	3.36387e-21	yes	down	15.28	7.64	15.28	7.64
YLL058W		Putative protein of unknown function with similarity to Str2p; Str2p is a cystathionine gamma-synthase important in sulfur metabolism; YLL058W is not an essential gene [Source:SGD;Acc:S000003981]	0.498	-1.00586	2.70808e-33	6.53072e-32	yes	down	42.25	21.25	42.25	21.25
YLR308W		Chitin deacetylase; together with Cda1p involved in the biosynthesis ascospore wall component, chitosan; required for proper rigidity of the ascospore wall [Source:SGD;Acc:S000004299]	0.498	-1.00601	9.72668e-07	4.15215e-06	yes	down	15.43	7.86	15.43	7.86
YDR540C		Protein of unknown function; null mutant displays increased levels of spontaneous Rad52p foci; green fluorescent protein (GFP)-fusion protein localizes to the cytoplasm and nucleus [Source:SGD;Acc:S000002948]	0.499	-1.00355	0.00329017	0.00757009	yes	down	14.2	7.49	14.2	7.49
YLR084C		N-glycosylated protein; involved in the maintenance of bud site selection during bipolar budding; localization requires Rax1p; RAX2 mRNA stability is regulated by Mpt5p [Source:SGD;Acc:S000004074]	0.499	-1.00225	1.84151e-11	1.40681e-10	yes	down	5.67	2.85	5.67	2.85
YOR263C		Dubious open reading frame; unlikely to encode a functional protein, based on available experimental and comparative sequence data; partially overlaps the verified ORF DES3/YOR264W [Source:SGD;Acc:S000005789]	0.499	-1.00306	4.24694e-09	2.48174e-08	yes	down	110.94	61.15	110.94	61.15
YGL001C		C-3 sterol dehydrogenase; catalyzes the second of three steps required to remove two C-4 methyl groups from an intermediate in ergosterol biosynthesis; human homolog NSDHL implicated in CK syndrome, and can complement yeast null mutant; molecular target of natural product and antifungal compound FR171456 [Source:SGD;Acc:S000002969]	0.5	-1.00001	1.15262e-31	2.65101e-30	yes	down	76.21	38.84	76.21	38.84
YLR377C	FBP1	Fructose-1,6-bisphosphatase; key regulatory enzyme in the gluconeogenesis pathway, required for glucose metabolism; undergoes either proteasome-mediated or autophagy-mediated degradation depending on growth conditions; glucose starvation results in redistribution to the periplasm; interacts with Vid30p [Source:SGD;Acc:S000004369]	2.02	1.01438	0	0	yes	up	914.47	1882.89	914.47	1882.89
YMR323W		Enolase, a phosphopyruvate hydratase; catalyzes the conversion of 2-phosphoglycerate to phosphoenolpyruvate; complements the growth defect of an ENO1 ENO2 double mutant in glucose [Source:SGD;Acc:S000004942]	2.038	1.02717	2.29506e-76	1.0827e-74	yes	up	66.42	137.28	66.42	137.28
YPR059C		Dubious open reading frame; unlikely to encode a functional protein, based on available experimental and comparative sequence data; partially overlaps the verified gene YMC1/YPR058W [Source:SGD;Acc:S000006263]	2.117	1.08216	0.0243046	0.044714	yes	up	7.91	18.71	7.91	18.71
YNL043C		Dubious open reading frame; unlikely to encode a functional protein, based on available experimental and comparative sequence data; partially overlaps the verified gene YIP3/YNL044W [Source:SGD;Acc:S000004988]	2.145	1.10111	0.00497752	0.0109272	yes	up	21.85	55.26	21.85	55.26
YEL077W-A		Dubious open reading frame; unlikely to encode a functional protein, based on available experimental and comparative sequence data; identified by gene-trapping, microarray-based expression analysis, and genome-wide homology searching [Source:SGD;Acc:S000028621]	2.277	1.18692	0.000458656	0.0012614	yes	up	8.61	21.04	8.61	21.04
YAL059C-A		Dubious open reading frame; unlikely to encode a functional protein, based on available experimental and comparative sequence data; partially overlaps verified gene ECM1/YAL059W [Source:SGD;Acc:S000028734]	2.333	1.22206	0.0052376	0.0114283	yes	up	7.08	18.12	7.08	18.12
YNL269W		Protein of unknown function; protein-coding gene that evolved de novo via a series of point mutations in noncoding sequence; ORF exhibits genomic organization compatible with a translational readthrough-dependent mode of expression; readthrough is increased upon depletion of Sup35p; may be involved in DNA repair pathway during stationary phase and contribute to robustness of cells when shifted to…	2.394	1.25949	0.00161942	0.0039902	yes	up	10.06	26.78	10.06	26.78
YLR154W-B		Dubious open reading frame; unlikely to encode a functional protein, based on available experimental and comparative sequence data; encoded within the 25S rRNA gene on the opposite strand [Source:SGD;Acc:S000028563]	2.399	1.26259	0.00894677	0.0184915	yes	up	386.56	1312.66	386.56	1312.66
RDN37-1	RDN37-1	35S ribosomal RNA (35S rRNA) transcript; encoded by the RDN1 locus; processed into the 25S, 18S and 5.8S rRNAs (represented by the RDN25, RDN18, and RDN58 loci) [Source:SGD;Acc:S000006486]	2.484	1.31285	0	0	yes	up	37.62	231.66	37.62	231.66
YGR296C-B		Dubious open reading frame; unlikely to encode a functional protein, based on available experimental and comparative sequence data; contained completely within TEL07R [Source:SGD;Acc:S000028643]	2.503	1.32386	0.000288725	0.000819153	yes	up	7.07	18.99	7.07	18.99
YBR067C		Major cell wall mannoprotein with possible lipase activity; transcription is induced by heat- and cold-shock; member of the Srp1p/Tip1p family of serine-alanine-rich proteins [Source:SGD;Acc:S000000271]	2.53	1.3392	0	0	yes	up	666	1757.06	666	1757.06
YGL235W		Putative protein of unknown function; potential Cdc28p substrate; null mutant displays increased resistance to antifungal agents gliotoxin, cycloheximide and H2O2 [Source:SGD;Acc:S000003204]	2.582	1.36832	0.00728799	0.0153528	yes	up	2.83	7.74	2.83	7.74
YLL067W-A		Dubious open reading frame; unlikely to encode a functional protein, based on available experimental and comparative sequence data; completely overlaps YLL067C [Source:SGD;Acc:S000028673]	2.644	1.40248	0.000776968	0.00204045	yes	up	5.27	14.94	5.27	14.94
YAL018C		Protein Involved in spore wall assembly; localizes to lipid droplets found on or outside of the prospore membrane; shares similarity with Lds2p and Rrt8p, and a strain mutant for all 3 genes exhibits reduced dityrosine fluorescence relative to the single mutants [Source:SGD;Acc:S000000016]	2.713	1.44006	0.00681189	0.0144582	yes	up	0.93	2.58	0.93	2.58
YMR303C	ADH2	Glucose-repressible alcohol dehydrogenase II; catalyzes the conversion of ethanol to acetaldehyde; involved in the production of certain carboxylate esters; regulated by ADR1 [Source:SGD;Acc:S000004918]	2.733	1.4507	0	0	yes	up	1350.69	3763.18	1350.69	3763.18
YHR214C-C		Retrotransposon TYA Gag gene co-transcribed with TYB Pol; translated as TYA or TYA-TYB polyprotein; Gag is a nucleocapsid protein that is the structural constituent of virus-like particles (VLPs); similar to retroviral Gag [Source:SGD;Acc:S000007421]	2.893	1.53256	0.000447873	0.0012349	yes	up	0.81	2.36	0.81	2.36
YGR161W-A		Retrotransposon TYA Gag gene co-transcribed with TYB Pol; translated as TYA or TYA-TYB polyprotein; Gag is a nucleocapsid protein that is the structural constituent of virus-like particles (VLPs); similar to retroviral Gag [Source:SGD;Acc:S000007369]	2.936	1.5538	4.44236e-06	1.70594e-05	yes	up	1.48	4.42	1.48	4.42
YPL276W	YPL276W	NAD(+)-dependent formate dehydrogenase; may protect cells from exogenous formate; YPL275W and YPL276W comprise a continuous open reading frame in some S. cerevisiae strains but not in the genomic reference strain S288C [Source:SGD;Acc:S000006197]	2.997	1.58344	8.90345e-45	2.82073e-43	yes	up	85.91	280.58	85.91	280.58
YCL064C		Catabolic L-serine (L-threonine) deaminase; catalyzes the degradation of both L-serine and L-threonine; required to use serine or threonine as the sole nitrogen source, transcriptionally induced by serine and threonine [Source:SGD;Acc:S000000569]	3.047	1.60747	0	0	yes	up	188.78	585.83	188.78	585.83
YPL275W		NAD(+)-dependent formate dehydrogenase; may protect cells from exogenous formate; YPL275W and YPL276W comprise a continuous open reading frame in some S. cerevisiae strains but not in the genomic reference strain S288C [Source:SGD;Acc:S000006196]	3.328	1.73457	3.85853e-281	5.93754e-279	yes	up	164.68	567.09	164.68	567.09
YOR388C		NAD(+)-dependent formate dehydrogenase; may protect cells from exogenous formate [Source:SGD;Acc:S000005915]	3.964	1.98693	2.68659e-227	3.27612e-225	yes	up	46.86	188.99	46.86	188.99
YOR186C-A		Protein of unknown function; identified by gene-trapping, microarray-based expression analysis, and genome-wide homology searching [Source:SGD;Acc:S000028715]	4.344	2.11914	0.000142592	0.000431851	yes	up	55.99	337.41	55.99	337.41
YAR068W		Fungal-specific protein of unknown function; induced in respiratory-deficient cells; YAR068W has a paralog, YHR214W-A, that arose from a segmental duplication [Source:SGD;Acc:S000000091]	4.562	2.18975	0.000230811	0.000668637	yes	up	1.95	9.52	1.95	9.52
Q0285		RNA component of mitochondrial RNase P; mitochondrial RNase P also contains the protein subunit Rpm2p; RNase P removes 5' extensions from mitochondrial tRNA precursors; RPM1 is conserved in bacteria, fungi, and protozoa [Source:SGD;Acc:S000029023]	4.579	2.19495	0.0266947	0.0485584	yes	up	0.71	3.49	0.71	3.49
YER159C-A		Retrotransposon TYA Gag gene co-transcribed with TYB Pol; translated as TYA or TYA-TYB polyprotein; Gag is a nucleocapsid protein that is the structural constituent of virus-like particles (VLPs); similar to retroviral Gag [Source:SGD;Acc:S000007403]	6.207	2.63391	4.36361e-09	2.54072e-08	yes	up	0.58	3.64	0.58	3.64
YIR017W-A		Dubious open reading frame; unlikely to encode a functional protein, based on available experimental and comparative sequence data [Source:SGD;Acc:S000028799]	6.546	2.71054	1.21916e-08	6.74032e-08	yes	up	1.64	11.24	1.64	11.24
YHR125W		Putative protein of unknown function; conserved across S. cerevisiae strains [Source:SGD;Acc:S000001167]	9.157	3.19495	0.00668118	0.0142088	yes	up	1.41	15.43	1.41	15.43
YLR154W-C	TAR1	Protein potentially involved in regulation of respiratory metabolism; located in the mitochondria; interacts genetically with RPO41 and physically with Coq5p; encoded within the 25S rRNA gene on the opposite strand [Source:SGD;Acc:S000028422]	11.224	3.48854	3.97566e-123	3.1335e-121	yes	up	11.8	83.49	11.8	83.49
YHL005C		Putative protein of unknown function; conserved among S. cerevisiae strains; YHL005C is not an essential gene [Source:SGD;Acc:S000000997]	12.21	3.60998	0.0198776	0.0374983	yes	up	0	4.11	0	4.11
YLR154W-A	YLR154W-A	Dubious open reading frame; unlikely to encode a functional protein, based on available experimental and comparative sequence data; encoded within the 25S rRNA gene on the opposite strand [Source:SGD;Acc:S000028675]	12.794	3.67738	0.000272881	0.000778301	yes	up	19.57	355.09	19.57	355.09
YLR317W		Dubious open reading frame; unlikely to encode a functional protein, based on available experimental and comparative sequence data; may be part of a bicistronic transcript with NKP2/YLR315W; overlaps the verified ORF TAD3/YLR316C [Source:SGD;Acc:S000004309]	18.193	4.1853	0.00285641	0.00665259	yes	up	0	4.55	0	4.55
YML133W-B		Dubious open reading frame; unlikely to encode a functional protein, based on available experimental and comparative sequence data; completely overlaps the uncharacterized ORF YML133C [Source:SGD;Acc:S000028690]	19.21	4.26381	0.00206749	0.00497847	yes	up	0	3.66	0	3.66
YDR034C-C		Retrotransposon TYA Gag gene co-transcribed with TYB Pol; translated as TYA or TYA-TYB polyprotein; Gag is a nucleocapsid protein that is the structural constituent of virus-like particles (VLPs); similar to retroviral Gag [Source:SGD;Acc:S000007344]	20.96	4.38959	0.00119062	0.00301056	yes	up	0	0.74	0	0.74
YHL009W-A		Retrotransposon TYA Gag gene co-transcribed with TYB Pol; translated as TYA or TYA-TYB polyprotein; Gag is a nucleocapsid protein that is the structural constituent of virus-like particles (VLPs); similar to retroviral Gag [Source:SGD;Acc:S000007371]	22.415	4.48637	1.25127e-18	1.66742e-17	yes	up	0.26	5.83	0.26	5.83
YPR158C-C		Retrotransposon TYA Gag gene co-transcribed with TYB Pol; translated as TYA or TYA-TYB polyprotein; Gag is a nucleocapsid protein that is the structural constituent of virus-like particles (VLPs); similar to retroviral Gag [Source:SGD;Acc:S000007361]	48.073	5.58717	1.80211e-19	2.52647e-18	yes	up	0.11	5.32	0.11	5.32
YER190C-A		Dubious open reading frame; unlikely to encode a functional protein, based on available experimental and comparative sequence data; completely overlaps the verified ORF YRF1-2/YER190W; identified by gene-trapping, expression analysis, and homology [Source:SGD;Acc:S000028626]	305.401	8.25456	5.02893e-14	4.84381e-13	yes	up	0.05	15.7	0.05	15.7
YMR046C		Retrotransposon TYA Gag gene co-transcribed with TYB Pol; translated as TYA or TYA-TYB polyprotein; Gag is a nucleocapsid protein that is the structural constituent of virus-like particles (VLPs); similar to retroviral Gag [Source:SGD;Acc:S000004649]	1189.2	10.2158	4.76109e-09	2.75972e-08	yes	up	0	3.33	0	3.33
